# Supplementary material for: Targeted Bisulfite Sequencing Reveals DNA Methylation Changes in Zinc Finger Family Genes Associated With KRAS Mutated Colorectal Cancer
Source: Front Cell Dev Biol. 2021 Oct 28;9:759813. doi: 10.3389/fcell.2021.759813 (PMC8581662; doi:10.3389/fcell.2021.759813)
Supplement: Supplementary file 8 [file Table_1.XLSX]

## Sheet: Table S1
Table S1 The characteristics of the public CRC and adenoma datasets
Data Source	ID	Number of tumors	Number of controls	Number of Adenomas	Number of Samples
GEO	GSE52270	103	18	0	121
GEO	GSE39958	45	0	0	45
GEO	GSE42752	22	41	0	63
GEO	GSE48684	64	41	42	147
GEO	GSE69550	260	8	0	268
GEO	GSE77718	96	96	0	192
GEO	GSE77954	13	11	12	36
GEO	GSE81472	51	0	0	51
GEO	GSE88821	63	8	0	71
TCGA	COAD	292	38	0	330
TCGA	READ	95	7	0	102
Total		1104	268	54	1426

## Sheet: Table S2
Table S2 The exhaustive list of genes in zinc finger family
HGNC ID	Approved Symbol	Approved Name	Status	Previous Symbols	Synonyms	Chromosome	Accession Numbers	RefSeq IDs	Gene Family Tag	Gene family description	Gene family ID
20250	AJUBA	ajuba LIM protein	Approved	JUB	MGC15563	14q11.2	AK025567			Ajuba family	1403
6612	LIMD1	LIM domains containing 1	Approved			3p21.31	AJ132408	NM_014240		Ajuba family	1403
20964	WTIP	WT1 interacting protein	Approved			19q13.11	AK130059	XM_059037		Ajuba family	1403
4170	GATA1	GATA binding protein 1	Approved	GF1	ERYF1, NFE1, GATA-1, NF-E1	Xp11.23	X17254	NM_002049	GATAD	GATA zinc finger domain containing	82
4171	GATA2	GATA binding protein 2	Approved		NFE1B	3q21.3	AF169253	NM_032638	GATAD	GATA zinc finger domain containing	82
4172	GATA3	GATA binding protein 3	Approved		HDR	10p14	X55122	NM_001002295	GATAD	GATA zinc finger domain containing	82
4173	GATA4	GATA binding protein 4	Approved			8p23.1	AK097060	NM_002052	GATAD	GATA zinc finger domain containing	82
15802	GATA5	GATA binding protein 5	Approved		bB379O24.1, GATAS	20q13.33	BC047790, BC117356	NM_080473	GATAD	GATA zinc finger domain containing	82
4174	GATA6	GATA binding protein 6	Approved			18q11.2	U66075	NM_005257	GATAD	GATA zinc finger domain containing	82
29941	GATAD1	GATA zinc finger domain containing 1	Approved		ODAG, RG083M05.2, FLJ22489	7q21.2		NM_021167	GATAD	GATA zinc finger domain containing	82
29989	GATAD2A	GATA zinc finger domain containing 2A	Approved		p66alpha	19p13.11	AL390164	NM_017660	GATAD	GATA zinc finger domain containing	82
30778	GATAD2B	GATA zinc finger domain containing 2B	Approved		P66beta	1q21.3	AF411836	NM_020699	GATAD	GATA zinc finger domain containing	82
37245	ZGLP1	zinc finger, GATA-like protein 1	Approved		GLP1, GLP-1, GATAD3	19p13.2	AK096830	NM_001103167	GATAD	GATA zinc finger domain containing	82
7410	MTA1	metastasis associated 1	Approved			14q32.33	U35113		GATAD	GATA zinc finger domain containing	82
7411	MTA2	metastasis associated 1 family member 2	Approved	MTA1L1	MTA1-L1	11q12.3	AB016591	NM_004739	GATAD	GATA zinc finger domain containing	82
23784	MTA3	metastasis associated 1 family member 3	Approved		KIAA1266	2p21	AB033092	NM_020744	GATAD	GATA zinc finger domain containing	82
9965	RERE	arginine-glutamic acid dipeptide repeats	Approved	ATN1L	KIAA0458, ARP, ARG, DNB1	1p36.23	AF016005		GATAD	GATA zinc finger domain containing	82
12340	TRPS1	transcriptional repressor GATA binding 1	Approved		LGCR, GC79	8q23.3	AF183810	NM_014112	GATAD	GATA zinc finger domain containing	82
6132	ISL1	ISL LIM homeobox 1	Approved		Isl-1, ISLET1	5q11.1	BC031213	NM_002202		LIM class homeoboxes	522
18524	ISL2	ISL LIM homeobox 2	Approved		FLJ10160	15q24.3	AK001022			LIM class homeoboxes	522
6593	LHX1	LIM homeobox 1	Approved		LIM-1, LIM1	17q12	U14755	NM_005568		LIM class homeoboxes	522
6594	LHX2	LIM homeobox 2	Approved		LH-2, hLhx2	9q33.3	U11701			LIM class homeoboxes	522
6595	LHX3	LIM homeobox 3	Approved			9q34.3	AF096169			LIM class homeoboxes	522
21734	LHX4	LIM homeobox 4	Approved		Gsh4	1q25.2	AB037683	NM_033343		LIM class homeoboxes	522
14216	LHX5	LIM homeobox 5	Approved			12q24.13	AF291181	NM_022363		LIM class homeoboxes	522
21735	LHX6	LIM homeobox 6	Approved		LHX6.1	9q33.2	AB031041	NM_014368		LIM class homeoboxes	522
28838	LHX8	LIM homeobox 8	Approved		Lhx7	1p31.1	AB050476	NM_001001933		LIM class homeoboxes	522
14222	LHX9	LIM homeobox 9	Approved			1q31.3	AJ277915	NM_020204		LIM class homeoboxes	522
6653	LMX1A	LIM homeobox transcription factor 1 alpha	Approved	LMX1	LMX1.1	1q23.3	AY078391	NM_177398		LIM class homeoboxes	522
6654	LMX1B	LIM homeobox transcription factor 1 beta	Approved	NPS1		9q33.3	U77457			LIM class homeoboxes	522
78	ABLIM1	actin binding LIM protein 1	Approved	LIMAB1, ABLIM	abLIM, limatin	10q25.3	AF005654			LIM domain containing	1218
19195	ABLIM2	actin binding LIM protein family member 2	Approved		KIAA1808	4p16.1	AB058711	NM_001130083		LIM domain containing	1218
29132	ABLIM3	actin binding LIM protein family member 3	Approved		KIAA0843	5q32	AB020650	NM_014945		LIM domain containing	1218
2360	CRIP1	cysteine rich protein 1	Approved		CRIP	14q32.33		NM_001311		LIM domain containing	1218
2361	CRIP2	cysteine rich protein 2	Approved		CRP2, ESP1	14q32.33		NM_001312		LIM domain containing	1218
17751	CRIP3	cysteine rich protein 3	Approved		TLP-A, bA480N24.2, TLP	6p21.1	AY555741			LIM domain containing	1218
2469	CSRP1	cysteine and glycine rich protein 1	Approved	CYRP	CSRP, D1S181E	1q32.1	M33146	NM_004078		LIM domain containing	1218
2470	CSRP2	cysteine and glycine rich protein 2	Approved		SmLIM, CRP2, LMO5	12q21.2	BC000992	NM_001321		LIM domain containing	1218
2472	CSRP3	cysteine and glycine rich protein 3	Approved		CLP, MLP, CMD1M	11p15.1	U20324	NM_003476		LIM domain containing	1218
24686	FBLIM1	filamin binding LIM protein 1	Approved		FBLP-1, CAL, migfilin	1p36.21		NM_001024215		LIM domain containing	1218
3702	FHL1	four and a half LIM domains 1	Approved		SLIM1, KYO-T, bA535K18.1, FHL1B, XMPMA, FLH1A, MGC111107	Xq26.3	U60115	NM_001449		LIM domain containing	1218
3703	FHL2	four and a half LIM domains 2	Approved		SLIM3, DRAL	2q12.2				LIM domain containing	1218
3704	FHL3	four and a half LIM domains 3	Approved		SLIM2	1p34.3	BC011697	NM_004468		LIM domain containing	1218
17371	FHL5	four and a half LIM domains 5	Approved		FLJ33049, ACT, dJ393D12.2	6q16.1	AF278541	NM_020482		LIM domain containing	1218
6513	LASP1	LIM and SH3 protein 1	Approved		MLN50, Lasp-1	17q12		NM_006148		LIM domain containing	1218
15710	LDB3	LIM domain binding 3	Approved	CMD1C	PDLIM6, KIAA0613, ZASP	10q23.2	AB014513			LIM domain containing	1218
24636	LIMA1	LIM domain and actin binding 1	Approved		EPLIN	12q13.12	AF198454	NM_016357		LIM domain containing	1218
29191	LIMCH1	LIM and calponin homology domains 1	Approved		DKFZP686A01247, LIMCH1A, LMO7B	4p13	AB029025	NM_014988		LIM domain containing	1218
28142	LIMD2	LIM domain containing 2	Approved		MGC10986	17q23.3	AK092301	NM_030576		LIM domain containing	1218
6613	LIMK1	LIM domain kinase 1	Approved		LIMK	7q11.23	D26309	NM_002314		LIM domain containing	1218
6614	LIMK2	LIM domain kinase 2	Approved			22q12.2	D45906	NM_016733		LIM domain containing	1218
6616	LIMS1	LIM zinc finger domain containing 1	Approved		PINCH, PINCH1	2q12.3		NM_004987		LIM domain containing	1218
30047	LIMS3	LIM zinc finger domain containing 3	Approved			2q13	AF288404	NM_033514		LIM domain containing	1218
6633	LMCD1	LIM and cysteine rich domains 1	Approved			3p25.3	AF169284	NM_014583		LIM domain containing	1218
6641	LMO1	LIM domain only 1	Approved	RBTN1	TTG1, RHOM1	11p15.4	M26682	NM_002315		LIM domain containing	1218
6642	LMO2	LIM domain only 2	Approved	RBTNL1	TTG2, RHOM2, RBTN2	11p13	X61118	NM_005574		LIM domain containing	1218
6643	LMO3	LIM domain only 3	Approved	RBTNL2	Rhom-3, DAT1	12p12.3	BC026311	NM_018640		LIM domain containing	1218
6644	LMO4	LIM domain only 4	Approved			1p22.3	U24576	NM_006769		LIM domain containing	1218
6646	LMO7	LIM domain 7	Approved	FBXO20	FBX20, KIAA0858	13q22.2	AF092557	NM_005358		LIM domain containing	1218
14061	LPXN	leupaxin	Approved		LDPL	11q12.1	AF062075	NM_004811		LIM domain containing	1218
20619	MICAL1	microtubule associated monooxygenase, calponin and LIM domain containing 1	Approved	NICAL	MICAL, FLJ11937, DKFZp434B1517, FLJ21739	6q21	AB048948	NM_022765		LIM domain containing	1218
24693	MICAL2	microtubule associated monooxygenase, calponin and LIM domain containing 2	Approved		KIAA0750	11p15.3	AB018293	NM_014632		LIM domain containing	1218
24694	MICAL3	microtubule associated monooxygenase, calponin and LIM domain containing 3	Approved		KIAA0819	22q11.21	AB037785			LIM domain containing	1218
29804	MICALL1	MICAL like 1	Approved		MIRAB13, KIAA1668, MICAL-L1	22q13.1	BK000466	NM_033386		LIM domain containing	1218
29672	MICALL2	MICAL like 2	Approved		MGC46023, FLJ23471, MICAL-L2, JRAB	7p22.3	BC037988	NM_182924		LIM domain containing	1218
16932	NEBL	nebulette	Approved		LASP2, LNEBL	10p12.31	Y16241	NM_006393		LIM domain containing	1218
7988	NRAP	nebulin related anchoring protein	Approved			10q25.3		NM_006175		LIM domain containing	1218
2067	PDLIM1	PDZ and LIM domain 1	Approved	CLIM1	CLP-36, hCLIM1, CLP36	10q23.33	U90878			LIM domain containing	1218
13992	PDLIM2	PDZ and LIM domain 2	Approved			8p21.3	AY007729			LIM domain containing	1218
20767	PDLIM3	PDZ and LIM domain 3	Approved		ALP	4q35.1	AF002280	NM_014476		LIM domain containing	1218
16501	PDLIM4	PDZ and LIM domain 4	Approved		RIL	5q31.1	AF153882	NM_003687		LIM domain containing	1218
17468	PDLIM5	PDZ and LIM domain 5	Approved		LIM, Enh	4q22.3	AF061258			LIM domain containing	1218
22958	PDLIM7	PDZ and LIM domain 7	Approved		ENIGMA	5q35.3	BC001093	NM_005451		LIM domain containing	1218
17019	PRICKLE1	prickle planar cell polarity protein 1	Approved		FLJ31937, EPM1B, RILP	12q12	AK056499			LIM domain containing	1218
20340	PRICKLE2	prickle planar cell polarity protein 2	Approved		DKFZp686D143	3p14.1	AK127839	NM_198859		LIM domain containing	1218
6645	PRICKLE3	prickle planar cell polarity protein 3	Approved	LMO6		Xp11.23	BC016856	NM_006150		LIM domain containing	1218
16805	PRICKLE4	prickle planar cell polarity protein 4	Approved	C6orf49	OEBT, DKFZp761H221	6p21.1	AF216754	NM_013397		LIM domain containing	1218
9718	PXN	paxillin	Approved			12q24.23	U14588	NM_002859		LIM domain containing	1218
10573	SCEL	sciellin	Approved		FLJ21667, MGC22531	13q22.3	AF045941	NM_144777		LIM domain containing	1218
14620	TES	testin LIM domain protein	Approved		DKFZP586B2022, TESS-2, TESTIN	7q31.2	AJ250865	NM_015641		LIM domain containing	1218
11767	TGFB1I1	transforming growth factor beta 1 induced transcript 1	Approved		Hic-5, TSC-5, ARA55, HIC-5	16p11.2	AB007836			LIM domain containing	1218
14303	XIRP2	xin actin binding repeat containing 2	Approved	CMYA3		2q24.3	AK056582	NM_152381		LIM domain containing	1218
12976	ZNF185	zinc finger protein 185 with LIM domain	Approved		SCELL	Xq28	AK056517	NM_007150		LIM domain containing	1218
6616	LIMS1	LIM zinc finger domain containing 1	Approved		PINCH, PINCH1	2q12.3		NM_004987	LIMS	LIM zinc finger domain containing	1163
16084	LIMS2	LIM zinc finger domain containing 2	Approved		PINCH2, PINCH-2	2q14.3	AF520987	NM_017980	LIMS	LIM zinc finger domain containing	1163
30047	LIMS3	LIM zinc finger domain containing 3	Approved			2q13	AF288404	NM_033514	LIMS	LIM zinc finger domain containing	1163
39941	LIMS4	LIM zinc finger domain containing 4	Approved	LIMS3L		2q13	AK298340	NM_001205288	LIMS	LIM zinc finger domain containing	1163
7960	NR0B1	nuclear receptor subfamily 0 group B member 1	Approved	AHC, DSS	DAX1, AHCH	Xp21.2	S74720	NM_000475	NR	Nuclear hormone receptors	71
7961	NR0B2	nuclear receptor subfamily 0 group B member 2	Approved		SHP	1p36.11	AF044316		NR	Nuclear hormone receptors	71
11796	THRA	thyroid hormone receptor alpha	Approved	THRA1, THRA2, ERBA1	EAR-7.1/EAR-7.2, THRA3, AR7, ERBA, NR1A1	17q21.1	J03239		NR	Nuclear hormone receptors	71
11799	THRB	thyroid hormone receptor beta	Approved	ERBA2, PRTH	THRB1, THRB2, NR1A2, THR1, ERBA-BETA, GRTH	3p24.2		NM_000461	NR	Nuclear hormone receptors	71
9864	RARA	retinoic acid receptor alpha	Approved		RAR, NR1B1	17q21.2	X06538		NR	Nuclear hormone receptors	71
9865	RARB	retinoic acid receptor beta	Approved		HAP, NR1B2, RRB2	3p24.2	Y00291	NM_000965, NM_016152	NR	Nuclear hormone receptors	71
9866	RARG	retinoic acid receptor gamma	Approved		RARC, NR1B3	12q13.13	M57707	NM_000966	NR	Nuclear hormone receptors	71
9232	PPARA	peroxisome proliferator activated receptor alpha	Approved	PPAR	hPPAR, NR1C1	22q13.31	L02932	NM_001001928	NR	Nuclear hormone receptors	71
9235	PPARD	peroxisome proliferator activated receptor delta	Approved		NUC1, NUCII, FAAR, NR1C2	6p21.31	L07592	NM_006238	NR	Nuclear hormone receptors	71
9236	PPARG	peroxisome proliferator activated receptor gamma	Approved		PPARG1, PPARG2, NR1C3, PPARgamma	3p25.2	X90563	NM_005037	NR	Nuclear hormone receptors	71
7962	NR1D1	nuclear receptor subfamily 1 group D member 1	Approved	THRAL	ear-1, hRev, Rev-ErbAalpha, THRA1, REVERBA, REVERBalpha	17q21.1	X72631		NR	Nuclear hormone receptors	71
7963	NR1D2	nuclear receptor subfamily 1 group D member 2	Approved		BD73, RVR, EAR-1r, HZF2, Hs.37288, REVERBB, REVERBbeta	3p24.2	BC045613		NR	Nuclear hormone receptors	71
10258	RORA	RAR related orphan receptor A	Approved		RZRA, ROR1, ROR2, ROR3, NR1F1	15q22.2	U04897	NM_134261	NR	Nuclear hormone receptors	71
10259	RORB	RAR related orphan receptor B	Approved		RZRB, NR1F2, ROR-BETA	9q21.13	Y08639		NR	Nuclear hormone receptors	71
10260	RORC	RAR related orphan receptor C	Approved		RZRG, RORG, NR1F3, TOR	1q21	U16997		NR	Nuclear hormone receptors	71
7965	NR1H2	nuclear receptor subfamily 1 group H member 2	Approved	UNR	NER, NER-I, RIP15, LXR-b, LXRb	19q13.3	U14534		NR	Nuclear hormone receptors	71
7966	NR1H3	nuclear receptor subfamily 1 group H member 3	Approved		LXR-a, RLD-1, LXRa	11p11.2	U22662		NR	Nuclear hormone receptors	71
7967	NR1H4	nuclear receptor subfamily 1 group H member 4	Approved		FXR, RIP14, HRR1, HRR-1	12q23.1	U68233	NM_005123	NR	Nuclear hormone receptors	71
32673	NR1H5P	nuclear receptor subfamily 1 group H member 5, pseudogene	Approved		Fxrb, NR1H5	1p13.2		NG_007471.1	NR	Nuclear hormone receptors	71
12679	VDR	vitamin D receptor	Approved		NR1I1, PPP1R163	12q13.11	J03258		NR	Nuclear hormone receptors	71
7968	NR1I2	nuclear receptor subfamily 1 group I member 2	Approved		ONR1, PXR, BXR, SXR, PAR2	3q13.33	AF061056		NR	Nuclear hormone receptors	71
7969	NR1I3	nuclear receptor subfamily 1 group I member 3	Approved		MB67, CAR1, CAR	1q23.3	Z30425		NR	Nuclear hormone receptors	71
5024	HNF4A	hepatocyte nuclear factor 4 alpha	Approved	TCF14, MODY, MODY1	NR2A1, HNF4	20q13.12	X76930		NR	Nuclear hormone receptors	71
5026	HNF4G	hepatocyte nuclear factor 4 gamma	Approved		NR2A2	8q21.13		NM_004133	NR	Nuclear hormone receptors	71
10477	RXRA	retinoid X receptor alpha	Approved		NR2B1	9q34.2	X52773	NM_002957	NR	Nuclear hormone receptors	71
10478	RXRB	retinoid X receptor beta	Approved		NR2B2, H-2RIIBP, RCoR-1	6p21.32	M84820	NM_021976	NR	Nuclear hormone receptors	71
10479	RXRG	retinoid X receptor gamma	Approved		NR2B3	1q23.3	U38480	NM_006917	NR	Nuclear hormone receptors	71
7971	NR2C1	nuclear receptor subfamily 2 group C member 1	Approved	TR2	TR2-11	12q22	M29960	NM_003297	NR	Nuclear hormone receptors	71
7972	NR2C2	nuclear receptor subfamily 2 group C member 2	Approved	TR4	TAK1, TR2R1, hTAK1	3p25.1	L27586	NM_003298	NR	Nuclear hormone receptors	71
7973	NR2E1	nuclear receptor subfamily 2 group E member 1	Approved	TLX	TLL, XTLL	6q21	Y13276		NR	Nuclear hormone receptors	71
7974	NR2E3	nuclear receptor subfamily 2 group E member 3	Approved		PNR, rd7, RP37	15q23		NM_014249	NR	Nuclear hormone receptors	71
7975	NR2F1	nuclear receptor subfamily 2 group F member 1	Approved	ERBAL3, TFCOUP1	EAR-3, COUP-TFI, TCFCOUP1, SVP44, COUPTF1	5q15	BC004154	NM_005654	NR	Nuclear hormone receptors	71
7976	NR2F2	nuclear receptor subfamily 2 group F member 2	Approved	ARP1, TFCOUP2	COUP-TFII, COUPTFB, SVP40, NF-E3, COUPTF2	15q26.2	M64497		NR	Nuclear hormone receptors	71
7977	NR2F6	nuclear receptor subfamily 2 group F member 6	Approved	ERBAL2	EAR-2, EAR2	19p13.11	X12794		NR	Nuclear hormone receptors	71
3467	ESR1	estrogen receptor 1	Approved	ESR	NR3A1, Era, ER-alpha	6q25.1-q25.2	X03635	NM_000125	NR	Nuclear hormone receptors	71
3468	ESR2	estrogen receptor 2	Approved		NR3A2, Erb, ER-beta	14q23.2-q23.3	X99101		NR	Nuclear hormone receptors	71
3471	ESRRA	estrogen related receptor alpha	Approved	ESRL1	ERR1, ERRalpha, NR3B1, ERRa	11q13.1	X51416, L38487	NM_004451	NR	Nuclear hormone receptors	71
3473	ESRRB	estrogen related receptor beta	Approved	ESRL2, DFNB35	ERR2, ERRbeta, NR3B2, ERRb	14q24.3	X51417		NR	Nuclear hormone receptors	71
3474	ESRRG	estrogen related receptor gamma	Approved		NR3B3, ERRg, ERR-gamma	1q41	AF058291	NM_206595	NR	Nuclear hormone receptors	71
7978	NR3C1	nuclear receptor subfamily 3 group C member 1	Approved	GRL	GR	5q31.3	X03225		NR	Nuclear hormone receptors	71
7979	NR3C2	nuclear receptor subfamily 3 group C member 2	Approved	MLR	MR	4q31	M16801		NR	Nuclear hormone receptors	71
8910	PGR	progesterone receptor	Approved		PR, NR3C3	11q22.1	M15716	NM_000926	NR	Nuclear hormone receptors	71
644	AR	androgen receptor	Approved	DHTR, SBMA	AIS, NR3C4, SMAX1, HUMARA	Xq12	M20132	NM_000044	NR	Nuclear hormone receptors	71
7980	NR4A1	nuclear receptor subfamily 4 group A member 1	Approved	HMR, GFRP1	TR3, N10, NAK-1, NGFIB, NUR77	12q13.13	L13740		NR	Nuclear hormone receptors	71
7981	NR4A2	nuclear receptor subfamily 4 group A member 2	Approved	NURR1	TINUR, NOT, RNR1, HZF-3	2q22-q23	X75918		NR	Nuclear hormone receptors	71
7982	NR4A3	nuclear receptor subfamily 4 group A member 3	Approved		CSMF, CHN, NOR1, MINOR	9q22	U12767		NR	Nuclear hormone receptors	71
7983	NR5A1	nuclear receptor subfamily 5 group A member 1	Approved	FTZF1	FTZ1, SF-1, ELP, AD4BP, hSF-1, SF1	9q33.3	D88155	NM_004959	NR	Nuclear hormone receptors	71
7984	NR5A2	nuclear receptor subfamily 5 group A member 2	Approved	FTF	FTZ-F1beta, hB1F, LRH-1, FTZ-F1, hB1F-2, B1F2, LRH1	1q32.1	U93553		NR	Nuclear hormone receptors	71
7985	NR6A1	nuclear receptor subfamily 6 group A member 1	Approved	GCNF	GCNF1, RTR, CT150	9q33.3	U64876		NR	Nuclear hormone receptors	71
360	AIRE	autoimmune regulator	Approved	APECED	PGA1, APS1	21q22.3	AB006684		PHF	PHD finger proteins	88
19088	ASH1L	ASH1 like histone lysine methyltransferase	Approved		huASH1, ASH1, ASH1L1, KMT2H	1q22	AB037841	NM_018489	PHF	PHD finger proteins	88
744	ASH2L	ASH2 like, histone lysine methyltransferase complex subunit	Approved	ASH2L1	ASH2L2, ASH2, Bre2	8p11.23	AF056717	NM_004674	PHF	PHD finger proteins	88
960	BAZ1A	bromodomain adjacent to zinc finger domain 1A	Approved		hACF1, ACF1, WALp1, WCRF180	14q13.1-q13.2	AB032252		PHF	PHD finger proteins	88
961	BAZ1B	bromodomain adjacent to zinc finger domain 1B	Approved	WBSCR9, WBSCR10	WSTF	7q11.23	AF084479	NM_032408	PHF	PHD finger proteins	88
962	BAZ2A	bromodomain adjacent to zinc finger domain 2A	Approved		KIAA0314, TIP5, WALp3	12q13.3	AB032254	NM_013449	PHF	PHD finger proteins	88
963	BAZ2B	bromodomain adjacent to zinc finger domain 2B	Approved		WALp4	2q24.2	AB032255		PHF	PHD finger proteins	88
3581	BPTF	bromodomain PHD finger transcription factor	Approved	FALZ	FAC1, NURF301	17q24.2	AY282495	NM_182641, NM_004459	PHF	PHD finger proteins	88
1102	BRD1	bromodomain containing 1	Approved		BRL, BRPF2	22q13.33	AF005067	NM_014577	PHF	PHD finger proteins	88
14255	BRPF1	bromodomain and PHD finger containing 1	Approved		BR140	3p25.3	M91585	NM_001003694	PHF	PHD finger proteins	88
14256	BRPF3	bromodomain and PHD finger containing 3	Approved		KIAA1286	6p21.31	AB033112	NM_015695	PHF	PHD finger proteins	88
1918	CHD3	chromodomain helicase DNA binding protein 3	Approved		Mi-2a, ZFH, Mi2-ALPHA	17p13.1	U08379	NM_001005273	PHF	PHD finger proteins	88
1919	CHD4	chromodomain helicase DNA binding protein 4	Approved		Mi-2b, Mi2-BETA	12p13.31	X86691	NM_001273	PHF	PHD finger proteins	88
16816	CHD5	chromodomain helicase DNA binding protein 5	Approved			1p36.31	AF425231	NM_015557	PHF	PHD finger proteins	88
24343	CXXC1	CXXC finger protein 1	Approved		HsT2645, PCCX1, hCGBP, PHF18, CGBP, SPP1, CFP1, ZCGPC1	18q21.1	BC014940	NM_014593	PHF	PHD finger proteins	88
2680	DIDO1	death inducer-obliterator 1	Approved	C20orf158, DATF1	DIO1, dJ885L7.8, FLJ11265, KIAA0333, DIO-1, BYE1	20q13.33	AB002331	NM_080796	PHF	PHD finger proteins	88
20225	DPF1	double PHD fingers 1	Approved		neuro-d4, NEUD4, BAF45b	19q13.2	U43843		PHF	PHD finger proteins	88
9964	DPF2	double PHD fingers 2	Approved	REQ	ubi-d4, BAF45d	11q13.1	U94585	NM_006268	PHF	PHD finger proteins	88
17427	DPF3	double PHD fingers 3	Approved		cer-d4, Cerd4, FLJ14079, BAF45c	14q24.2	U43919		PHF	PHD finger proteins	88
25300	FBXL19	F-box and leucine rich repeat protein 19	Approved		DKFZp434K0410, Fbl19, JHDM1C, CXXC11	16p11.2	AK127701	NM_019085	PHF	PHD finger proteins	88
6062	ING1	inhibitor of growth family member 1	Approved		p33ING1, p33ING1b, p24ING1c, p33, p47, p47ING1a	13q34		NM_005537	PHF	PHD finger proteins	88
6063	ING2	inhibitor of growth family member 2	Approved	ING1L	p33ING2	4q35.1	AB012853	NM_001564	PHF	PHD finger proteins	88
14587	ING3	inhibitor of growth family member 3	Approved		p47ING3, FLJ20089, Eaf4, MEAF4	7q31.31	AF074968	NM_019071	PHF	PHD finger proteins	88
19423	ING4	inhibitor of growth family member 4	Approved		p29ING4, my036	12p13.31	AF063594	NM_198287	PHF	PHD finger proteins	88
19421	ING5	inhibitor of growth family member 5	Approved		FLJ23842, p28ING5	2q37.3	AF189286	NM_032329	PHF	PHD finger proteins	88
13013	KAT6A	lysine acetyltransferase 6A	Approved	ZNF220, RUNXBP2, MYST3	MOZ, ZC2HC6A	8p11.21	U47742	NM_006766	PHF	PHD finger proteins	88
17582	KAT6B	lysine acetyltransferase 6B	Approved	MYST4	querkopf, qkf, Morf, MOZ2, ZC2HC6B	10q22.2	AF113514	NM_012330	PHF	PHD finger proteins	88
13606	KDM2A	lysine demethylase 2A	Approved	FBXL11	KIAA1004, FBL11, LILINA, DKFZP434M1735, FBL7, FLJ00115, CXXC8, JHDM1A	11q13.2	BC047486	NM_012308	PHF	PHD finger proteins	88
13610	KDM2B	lysine demethylase 2B	Approved	FBXL10	PCCX2, CXXC2, Fbl10, JHDM1B	12q24.31	AJ459424	NM_032590	PHF	PHD finger proteins	88
9886	KDM5A	lysine demethylase 5A	Approved	RBBP2, JARID1A		12p13.33		NM_005056	PHF	PHD finger proteins	88
18039	KDM5B	lysine demethylase 5B	Approved	JARID1B	RBBP2H1A, PLU-1, CT31, PPP1R98	1q32.1	AJ243706	NM_006618	PHF	PHD finger proteins	88
11114	KDM5C	lysine demethylase 5C	Approved	SMCX, JARID1C, MRX13	DXS1272E, XE169	Xp11.22	Z29650	NM_004187	PHF	PHD finger proteins	88
11115	KDM5D	lysine demethylase 5D	Approved	HYA, HY, SMCY, JARID1D	KIAA0234	Yq11.223	U52191	NM_004653	PHF	PHD finger proteins	88
22224	KDM7A	lysine demethylase 7A	Approved	JHDM1D	KIAA1718	7q34		NM_030647	PHF	PHD finger proteins	88
7132	KMT2A	lysine methyltransferase 2A	Approved	MLL	TRX1, HRX, ALL-1, HTRX1, CXXC7, MLL1A	11q23.3	L04284	NM_005933	PHF	PHD finger proteins	88
15840	KMT2B	lysine methyltransferase 2B	Approved		KIAA0304, MLL2, TRX2, HRX2, WBP7, MLL1B, MLL4, CXXC10	19q13.12	AJ007041	NM_014727	PHF	PHD finger proteins	88
13726	KMT2C	lysine methyltransferase 2C	Approved	MLL3	KIAA1506, HALR	7q36.1	AF264750		PHF	PHD finger proteins	88
7133	KMT2D	lysine methyltransferase 2D	Approved	TNRC21, MLL2	ALR, MLL4, CAGL114	12q13.12	AF010403		PHF	PHD finger proteins	88
18541	KMT2E	lysine methyltransferase 2E	Approved	MLL5	HDCMC04P	7q22.3	AF067804		PHF	PHD finger proteins	88
16063	MLLT10	MLLT10, histone lysine methyltransferase DOT1L cofactor	Approved		AF10	10p12.31	U13948		PHF	PHD finger proteins	88
7138	MLLT6	MLLT6, PHD finger containing	Approved		AF17, FLJ23480	17q12		NM_005937	PHF	PHD finger proteins	88
29535	MTF2	metal response element binding transcription factor 2	Approved		M96, PCL2, TDRD19A	1p22.1	AJ010014	NM_007358	PHF	PHD finger proteins	88
7803	NFX1	nuclear transcription factor, X-box binding 1	Approved		NFX2, MGC20369, Tex42, TEG-42	9p12	U19759		PHF	PHD finger proteins	88
14234	NSD1	nuclear receptor binding SET domain protein 1	Approved	STO	ARA267, FLJ22263, KMT3B	5q35.3	AK026066	NM_172349	PHF	PHD finger proteins	88
8919	PHF1	PHD finger protein 1	Approved		MTF2L2, TDRD19C, PCL1	6p21.32	AF029678		PHF	PHD finger proteins	88
18250	PHF10	PHD finger protein 10	Approved		FLJ10975, XAP135, BAF45a	6q27	AF338735	NM_018288	PHF	PHD finger proteins	88
17024	PHF11	PHD finger protein 11	Approved		NY-REN-34, BCAP, IGER	13q14.2	AB011031	NM_016119	PHF	PHD finger proteins	88
20816	PHF12	PHD finger protein 12	Approved		PF1, KIAA1523	17q11.2	AB040956	NM_020889	PHF	PHD finger proteins	88
22983	PHF13	PHD finger protein 13	Approved		MGC43399	1p36.31	AK027492	NM_153812	PHF	PHD finger proteins	88
22203	PHF14	PHD finger protein 14	Approved		KIAA0783	7p21.3	AB018326	NM_014660	PHF	PHD finger proteins	88
22984	JADE2	jade family PHD finger 2	Approved	PHF15	KIAA0239, JADE-2	5q31.1	AJ251833	NM_015288	PHF	PHD finger proteins	88
22982	JADE3	jade family PHD finger 3	Approved	PHF16	KIAA0215, JADE-3	Xp11.3	AF127774	NM_014735	PHF	PHD finger proteins	88
30027	JADE1	jade family PHD finger 1	Approved	PHF17	JADE-1	4q28.2		NM_024900	PHF	PHD finger proteins	88
24566	PHF19	PHD finger protein 19	Approved		DKFZP727G051, PCL3, MTF2L1, TDRD19B	9q33.2	BX640713	XM_045308	PHF	PHD finger proteins	88
8920	PHF2	PHD finger protein 2	Approved		KIAA0662, JHDM1E, CENP-35, KDM7C	9q22.31	AF043725	NM_005392	PHF	PHD finger proteins	88
16098	PHF20	PHD finger protein 20	Approved	C20orf104	dJ1121G12.1, TDRD20A	20q11.22-q11.23	AL109965	NM_016436	PHF	PHD finger proteins	88
24280	PHF20L1	PHD finger protein 20 like 1	Approved		CGI-72, FLJ13649, MGC64923, FLJ21615, TDRD20B	8q24.22	AF230666	NM_016018	PHF	PHD finger proteins	88
24156	PHF21A	PHD finger protein 21A	Approved		BHC80, KIAA1696, BM-006	11p11.2	AL359593	NM_016621	PHF	PHD finger proteins	88
25161	PHF21B	PHD finger protein 21B	Approved	PHF4	BHC80L, FLJ34161	22q13.31	AK091480	NM_138415	PHF	PHD finger proteins	88
25067	INTS12	integrator complex subunit 12	Approved	PHF22	SBBI22, INT12	4q24		NM_020395	PHF	PHD finger proteins	88
28428	PHF23	PHD finger protein 23	Approved		MGC2941, FLJ16355	17p13.1	AK122791	NM_024297	PHF	PHD finger proteins	88
29180	PHF24	PHD finger protein 24	Approved	KIAA1045		9p13.3	AB028968	NM_001304333	PHF	PHD finger proteins	88
8921	PHF3	PHD finger protein 3	Approved			6q12	AF091622		PHF	PHD finger proteins	88
18000	PHF5A	PHD finger protein 5A	Approved		MGC1346, SF3b14b, INI, bK223H9.2, Rds3, SAP14b, SF3B7	22q13.2	BC007321	NM_032758	PHF	PHD finger proteins	88
18145	PHF6	PHD finger protein 6	Approved	BFLS, BORJ	KIAA1823, MGC14797, CENP-31	Xq26.2	AB058726	NM_032458	PHF	PHD finger proteins	88
18458	PHF7	PHD finger protein 7	Approved		NYD-SP6, HSPC226	3p21.1	AY014283	NM_016483	PHF	PHD finger proteins	88
20338	G2E3	G2/M-phase specific E3 ubiquitin protein ligase	Approved	KIAA1333	FLJ20333, PHF7B	14q12	AK000340	NM_017769	PHF	PHD finger proteins	88
20672	PHF8	PHD finger protein 8	Approved		ZNF422, KIAA1111, JHDM1F, KDM7B	Xp11.22	AB029034	NM_015107	PHF	PHD finger proteins	88
20748	FANCL	FA complementation group L	Approved	PHF9	FLJ10335, FAAP43, Pog	2p16.1	AK001197	NM_018062	PHF	PHD finger proteins	88
24351	PHRF1	PHD and ring finger domains 1	Approved	RNF221	KIAA1542, PPP1R125	11p15.5	BC004950	NM_020901	PHF	PHD finger proteins	88
30256	PYGO1	pygopus family PHD finger 1	Approved			15q21.3	AF457207	NM_015617	PHF	PHD finger proteins	88
30257	PYGO2	pygopus family PHD finger 2	Approved			1q21.3	BC006132	NM_138300	PHF	PHD finger proteins	88
18118	RSF1	remodeling and spacing factor 1	Approved	HBXAP	XAP8, RSF-1, p325	11q14.1	AF380176, AF227948	NM_016578	PHF	PHD finger proteins	88
19336	SHPRH	SNF2 histone linker PHD RING helicase	Approved		FLJ90837, KIAA2023, bA545I5.2	6q24.3	AB095943	NM_173082	PHF	PHD finger proteins	88
11206	SP100	SP100 nuclear antigen	Approved			2q37.1	AF056322	NM_003113	PHF	PHD finger proteins	88
5401	SP110	SP110 nuclear body protein	Approved	IFI41, IFI75		2q37.1	L22343	NM_080424	PHF	PHD finger proteins	88
17133	SP140	SP140 nuclear body protein	Approved		LYSP100-B, LYSP100-A	2q37.1	U63420	NM_007237	PHF	PHD finger proteins	88
25105	SP140L	SP140 nuclear body protein like	Approved			2q37.1	BC004921	NM_138402	PHF	PHD finger proteins	88
17303	TAF3	TATA-box binding protein associated factor 3	Approved		TAF140, TAFII140	10p14	AJ292190	NM_031923	PHF	PHD finger proteins	88
11629	TCF19	transcription factor 19	Approved		SC1	6p21.33	U25826	NM_007109	PHF	PHD finger proteins	88
11812	TRIM24	tripartite motif containing 24	Approved	TIF1	hTIF1, Tif1a, RNF82, TIF1A	7q33-q34	AF009353	NM_015905	PHF	PHD finger proteins	88
16384	TRIM28	tripartite motif containing 28	Approved		TIF1B, KAP1, TF1B, RNF96, PPP1R157	19q13.4		NM_005762	PHF	PHD finger proteins	88
16290	TRIM33	tripartite motif containing 33	Approved		TIF1GAMMA, FLJ11429, KIAA1113, TIFGAMMA, RFG7, TF1G, TIF1G, PTC7	1p13.2	AF220136	NM_015906	PHF	PHD finger proteins	88
29005	TRIM66	tripartite motif containing 66	Approved	C11orf29	KIAA0298, TIF1D	11p15.4	AB002296	XM_084529	PHF	PHD finger proteins	88
12556	UHRF1	ubiquitin like with PHD and ring finger domains 1	Approved		ICBP90, Np95, FLJ21925, RNF106, TDRD22	19p13.3	AF129507	NM_001048201	PHF	PHD finger proteins	88
12557	UHRF2	ubiquitin like with PHD and ring finger domains 2	Approved		RNF107, NIRF, URF2, MGC33463, TDRD23	9p24.1	AF274049	NM_152306	PHF	PHD finger proteins	88
12766	NSD2	nuclear receptor binding SET domain protein 2	Approved	WHSC1	MMSET, KMT3G	4p16.3	AF083386	NM_133330	PHF	PHD finger proteins	88
12767	NSD3	nuclear receptor binding SET domain protein 3	Approved	WHSC1L1	FLJ20353, WHISTLE, KMT3F	8p11.23	AF332469	NM_023034	PHF	PHD finger proteins	88
16966	ZMYND11	zinc finger MYND-type containing 11	Approved		BS69	10p15.3	X86098	NM_006624	PHF	PHD finger proteins	88
9397	ZMYND8	zinc finger MYND-type containing 8	Approved	PRKCBP1	RACK7	20q13.12	U48251	NM_183047	PHF	PHD finger proteins	88
22215	ANKIB1	ankyrin repeat and IBR domain containing 1	Approved		DKFZP434A0225, KIAA1386	7q21.2	AB037807			RBR E3 ubiquitin ligases	1391
689	ARIH1	ariadne RBR E3 ubiquitin protein ligase 1	Approved		HARI, HHARI, UBCH7BP, ARI	15q24.1	AF072832	NM_005744		RBR E3 ubiquitin ligases	1391
690	ARIH2	ariadne RBR E3 ubiquitin protein ligase 2	Approved		TRIAD1	3p21.31	AF099149	NM_006321		RBR E3 ubiquitin ligases	1391
15982	CUL9	cullin 9	Approved		H7AP1, KIAA0708, PARC	6p21.1	AB014608	NM_015089		RBR E3 ubiquitin ligases	1391
8607	PRKN	parkin RBR E3 ubiquitin protein ligase	Approved	PARK2	PDJ, AR-JP, parkin	6q26				RBR E3 ubiquitin ligases	1391
15864	RBCK1	RANBP2-type and C3HC4-type zinc finger containing 1	Approved	C20orf18	RBCK2, XAP4, RNF54, ZRANB4, UBCE7IP3, HOIL1	20p13	U67322	NM_031229		RBR E3 ubiquitin ligases	1391
10058	RNF14	ring finger protein 14	Approved		ARA54, HFB30, TRIAD2	5q31.3	AF060544	NM_004290		RBR E3 ubiquitin ligases	1391
20457	RNF144A	ring finger protein 144A	Approved	RNF144	UBCE7IP4, KIAA0161, hUIP4	2p25.1	D79983	NM_014746		RBR E3 ubiquitin ligases	1391
21578	RNF144B	ring finger protein 144B	Approved	IBRDC2	bA528A10.3, P53RFP	6p22.3	AK096832	XM_172581		RBR E3 ubiquitin ligases	1391
13432	RNF19A	ring finger protein 19A, RBR E3 ubiquitin protein ligase	Approved	RNF19	dorfin, DKFZp566B1346	8q22.2	AB029316	NM_015435		RBR E3 ubiquitin ligases	1391
26886	RNF19B	ring finger protein 19B	Approved	IBRDC3	FLJ90005	1p35.1	AK074486	NM_153341		RBR E3 ubiquitin ligases	1391
21698	RNF216	ring finger protein 216	Approved		TRIAD3, UBCE7IP1, ZIN	7p22.1	AY062174	NM_207111		RBR E3 ubiquitin ligases	1391
21487	RNF217	ring finger protein 217	Approved	C6orf172, IBRDC1	MGC26996, dJ84N20.1	6q22.31	BC026087	NM_152553		RBR E3 ubiquitin ligases	1391
16031	RNF31	ring finger protein 31	Approved		ZIBRA, FLJ10111, FLJ23501, HOIP, Paul	14q12	AK000973	NM_017999		RBR E3 ubiquitin ligases	1391
14452	ANAPC11	anaphase promoting complex subunit 11	Approved		HSPC214, APC11, Apc11p, MGC882	17q25.3	AF247565	NM_016476	RNF	Ring finger proteins	58
952	BARD1	BRCA1 associated RING domain 1	Approved			2q35		NM_000465	RNF	Ring finger proteins	58
19437	CCNB1IP1	cyclin B1 interacting protein 1	Approved	C14orf18	HEI10	14q11.2	AF216381	NM_021178, NM_182849, NM_182851, NM_182852	RNF	Ring finger proteins	58
7880	CNOT4	CCR4-NOT transcription complex subunit 4	Approved	NOT4	CLONE243, NOT4H	7q33	AF180475	NM_013316	RNF	Ring finger proteins	58
17806	CYHR1	cysteine and histidine rich 1	Approved		CHRP, KIAA0496, MGC13010	8q24.3	AB007965	NM_032687	RNF	Ring finger proteins	58
26539	DCST1	DC-STAMP domain containing 1	Approved		FLJ32785	1q21.3	AK057347	NM_152494	RNF	Ring finger proteins	58
30938	DZIP3	DAZ interacting zinc finger protein 3	Approved		hRUL138, PPP1R66	3q13.13	AF279370	NM_014648	RNF	Ring finger proteins	58
6657	LNX1	ligand of numb-protein X 1	Approved	LNX	MPDZ, PDZRN2	4q12	AF237782		RNF	Ring finger proteins	58
20421	LNX2	ligand of numb-protein X 2	Approved	PDZRN1	MGC46315	13q12.2	AL138699		RNF	Ring finger proteins	58
25135	LRSAM1	leucine rich repeat and sterile alpha motif containing 1	Approved		FLJ31641, CMT2P	9q33.3-q34.11	AK056203	NM_138361	RNF	Ring finger proteins	58
6848	MAP3K1	mitogen-activated protein kinase kinase kinase 1	Approved	MEKK1	MEKK, MAPKKK1	5q11.2	U29671, AF042838	XM_042066	RNF	Ring finger proteins	58
6973	MDM2	MDM2 proto-oncogene	Approved		HDM2, MGC5370	12q15		NM_006880	RNF	Ring finger proteins	58
6974	MDM4	MDM4, p53 regulator	Approved		MDMX, HDMX	1q32.1	AF007111	NM_002393	RNF	Ring finger proteins	58
21086	MIB1	mindbomb E3 ubiquitin protein ligase 1	Approved		DIP-1, MIB, KIAA1323, ZZANK2, ZZZ6	18q11.2	AB037744	NM_020774	RNF	Ring finger proteins	58
30577	MIB2	mindbomb E3 ubiquitin protein ligase 2	Approved	ZZANK1	skeletrophin, ZZZ5, FLJ39787	1p36.33	AK097106	NM_080875	RNF	Ring finger proteins	58
7117	MKRN5P	makorin ring finger protein 5, pseudogene	Approved	ZNF127L2, MKRNP1	ZNF-Xq	Xq13.2	U41316		RNF	Ring finger proteins	58
7118	MKRN6P	makorin ring finger protein 6, pseudogene	Approved	MKRNP2		6p21.2			RNF	Ring finger proteins	58
7119	MKRN7P	makorin ring finger protein 7, pseudogene	Approved	ZNF127L5, MKRNP3		20q13.12			RNF	Ring finger proteins	58
7120	MKRN8P	makorin ring finger protein 8, pseudogene	Approved	ZNF127L4, MKRNP4	LOC391033	1p34.2		NG_009613	RNF	Ring finger proteins	58
23386	MYCBP2	MYC binding protein 2, E3 ubiquitin protein ligase	Approved		PAM, KIAA0916, FLJ10106	13q22.3	AB020723	NM_015057	RNF	Ring finger proteins	58
21155	MYLIP	myosin regulatory light chain interacting protein	Approved		MIR, IDOL	6p22.3	AF187016	NM_013262	RNF	Ring finger proteins	58
7803	NFX1	nuclear transcription factor, X-box binding 1	Approved		NFX2, MGC20369, Tex42, TEG-42	9p12	U19759		RNF	Ring finger proteins	58
18726	NFXL1	nuclear transcription factor, X-box binding like 1	Approved		HOZFP	4p12	AY134856	NM_152995	RNF	Ring finger proteins	58
21576	NHLRC1	NHL repeat containing E3 ubiquitin protein ligase 1	Approved		bA204B7.2, EPM2B	6p22.3	AY324849		RNF	Ring finger proteins	58
29897	NSMCE1	NSE1 homolog, SMC5-SMC6 complex component	Approved		NSE1	16p12.1	AF161451	NM_145080	RNF	Ring finger proteins	58
30341	PCGF7P	polycomb group ring finger 7 pseudogene	Approved	RNF134P1		19p12	AC073539	NG_003076	RNF	Ring finger proteins	58
17704	PDZRN3	PDZ domain containing ring finger 3	Approved		KIAA1095, SEMACAP3, LNX3	3p13	AB029018	NM_015009	RNF	Ring finger proteins	58
30552	PDZRN4	PDZ domain containing ring finger 4	Approved		DKFZp434B0417, LNX4, FLJ33777, IMAGE5767589	12q12	AK094690	NM_013377	RNF	Ring finger proteins	58
9889	RBBP6	RB binding protein 6, ubiquitin ligase	Approved		P2P-R, PACT, SNAMA	16p12.1		NM_006910	RNF	Ring finger proteins	58
10018	RING1	ring finger protein 1	Approved		RNF1	6p21.32			RNF	Ring finger proteins	58
10055	RNF10	ring finger protein 10	Approved		KIAA0262, RIE2	12q24.31	AB027196		RNF	Ring finger proteins	58
19020	TRIM47	tripartite motif containing 47	Approved		GOA, RNF100	17q25	AY026763		RNF	Ring finger proteins	58
19021	TRIM48	tripartite motif containing 48	Approved		RNF101	11q11	AF521869		RNF	Ring finger proteins	58
19024	TRIM52	tripartite motif containing 52	Approved		RNF102	5q35.3		NM_032765	RNF	Ring finger proteins	58
12859	RNF103	ring finger protein 103	Approved	ZFP103	hkf-1, KF1	2p11.2	D76444	NM_005667	RNF	Ring finger proteins	58
30834	TRIM59	tripartite motif containing 59	Approved	TRIM57	TSBF1, Mrf1, RNF104	3q25.33	AY159379	NM_173084	RNF	Ring finger proteins	58
12393	TTC3	tetratricopeptide repeat domain 3	Approved		TPRD, TPRDI, DCRR1, TPRDII, TPRDIII, RNF105	21q22.13	D84296		RNF	Ring finger proteins	58
12556	UHRF1	ubiquitin like with PHD and ring finger domains 1	Approved		ICBP90, Np95, FLJ21925, RNF106, TDRD22	19p13.3	AF129507	NM_001048201	RNF	Ring finger proteins	58
12557	UHRF2	ubiquitin like with PHD and ring finger domains 2	Approved		RNF107, NIRF, URF2, MGC33463, TDRD23	9p24.1	AF274049	NM_152306	RNF	Ring finger proteins	58
14583	VPS11	VPS11, CORVET/HOPS core subunit	Approved		RNF108, PEP5	11q23.3	AB027508	NM_021729	RNF	Ring finger proteins	58
19028	TRIM56	tripartite motif containing 56	Approved		RNF109	7q22.1	BK000511	NM_030961	RNF	Ring finger proteins	58
10056	RNF11	ring finger protein 11	Approved		CGI-123, Sid1669p, MGC51169	1p32.3	AB024703	NM_014372	RNF	Ring finger proteins	58
12929	PCGF2	polycomb group ring finger 2	Approved	ZNF144, RNF110	MEL-18	17q12	D13969	NM_007144	RNF	Ring finger proteins	58
17384	RNF111	ring finger protein 111	Approved		ARK, Arkadia, FLJ38008, DKFZP761D081	15q22.1-q22.2	AL157474	NM_017610	RNF	Ring finger proteins	58
12968	RNF112	ring finger protein 112	Approved	ZNF179	BFP	17p11.2	AF054587	NM_007148	RNF	Ring finger proteins	58
12974	RNF113A	ring finger protein 113A	Approved	ZNF183	RNF113, Cwc24	Xq24	X98253	NM_006978	RNF	Ring finger proteins	58
17267	RNF113B	ring finger protein 113B	Approved	ZNF183L1	RNF161	13q32.2	AF539427	NM_178861	RNF	Ring finger proteins	58
13094	RNF114	ring finger protein 114	Approved	ZNF313	PSORS12	20q13.13	AF265215	NM_018683	RNF	Ring finger proteins	58
18154	RNF115	ring finger protein 115	Approved	ZNF364	CL469780	1q21.1	AF419857	NM_014455	RNF	Ring finger proteins	58
12032	TRAF2	TNF receptor associated factor 2	Approved		TRAP3, RNF117	9q34.3	U12597	NM_021138	RNF	Ring finger proteins	58
12033	TRAF3	TNF receptor associated factor 3	Approved		CAP-1, CD40bp, CRAF1, LAP1, RNF118	14q32.32	U21092	NM_145725	RNF	Ring finger proteins	58
20456	TRAF7	TNF receptor associated factor 7	Approved	RFWD1	RNF119, DKFZp586I021, MGC7807	16p13.3	AL136921	NM_032271	RNF	Ring finger proteins	58
13429	RLIM	ring finger protein, LIM domain interacting	Approved	RNF12	NY-REN-43, MGC15161	Xq13.2	AF155109	NM_016120	RNF	Ring finger proteins	58
9980	RFPL3	ret finger protein like 3	Approved		RNF120	22q12.3	AJ010232	NM_006604	RNF	Ring finger proteins	58
21070	RNF121	ring finger protein 121	Approved		FLJ11099	11q13.4	AK001961	NM_018320	RNF	Ring finger proteins	58
21147	RNF122	ring finger protein 122	Approved		FLJ12526	8p12	AK022588	NM_024787	RNF	Ring finger proteins	58
21148	RNF123	ring finger protein 123	Approved		FLJ12565, KPC1	3p21.31	AK022627	NM_022064	RNF	Ring finger proteins	58
21150	RNF125	ring finger protein 125	Approved		FLJ20456	18q12.1	AK000463	NM_017831	RNF	Ring finger proteins	58
21151	RNF126	ring finger protein 126	Approved		FLJ20552	19p13.3	BC025374	NM_017876	RNF	Ring finger proteins	58
21152	LONRF3	LON peptidase N-terminal domain and ring finger 3	Approved	RNF127	FLJ22612	Xq24	AK026265	NM_024778	RNF	Ring finger proteins	58
21153	RNF128	ring finger protein 128, E3 ubiquitin protein ligase	Approved		FLJ23516, GRAIL	Xq22.3	AK027169	NM_024539	RNF	Ring finger proteins	58
10057	RNF13	ring finger protein 13	Approved		RZF	3q25.1	AF037204	NM_183384	RNF	Ring finger proteins	58
18280	RNF130	ring finger protein 130	Approved		GP, G1RZFP, GOLIATH	5q35.3	AF155650	NM_018434	RNF	Ring finger proteins	58
17481	PJA2	praja ring finger ubiquitin ligase 2	Approved	RNF131	KIAA0438, Neurodap1	5q21.3	AB007898	NM_014819	RNF	Ring finger proteins	58
25162	NEURL3	neuralized E3 ubiquitin protein ligase 3	Approved		Lincr, LOC93082, RNF132	2q11.2		NM_138397	RNF	Ring finger proteins	58
21154	RNF133	ring finger protein 133	Approved			7q31.32	AF447589	NM_139175	RNF	Ring finger proteins	58
21156	PCGF6	polycomb group ring finger 6	Approved	RNF134	MBLR	10q24.33	AB047006	NM_032154	RNF	Ring finger proteins	58
21158	RNF135	ring finger protein 135	Approved		MGC13061	17q11.2	AJ496729	NM_032322	RNF	Ring finger proteins	58
14878	BIRC8	baculoviral IAP repeat containing 8	Approved		ILP-2, hILP2, RNF136	19q13.42	AF164682	NM_033341	RNF	Ring finger proteins	58
21161	TRIM68	tripartite motif containing 68	Approved	RNF137	SS-56, FLJ10369	11p15.4	AF360739	NM_018073	RNF	Ring finger proteins	58
17765	RNF138	ring finger protein 138	Approved		STRIN, NARF	18q12.1	AF162680	NM_016271	RNF	Ring finger proteins	58
17023	RNF139	ring finger protein 139	Approved		TRC8, RCA1, HRCA1	8q24.13	AF064801	NM_007218	RNF	Ring finger proteins	58
10058	RNF14	ring finger protein 14	Approved		ARA54, HFB30, TRIAD2	5q31.3	AF060544	NM_004290	RNF	Ring finger proteins	58
3060	DTX1	deltex E3 ubiquitin ligase 1	Approved		hDx-1, RNF140	12q24.13	AF053700		RNF	Ring finger proteins	58
21159	RNF141	ring finger protein 141	Approved		ZFP26, ZNF230	11p15.3	AF214680	NM_016422	RNF	Ring finger proteins	58
17650	SH3RF1	SH3 domain containing ring finger 1	Approved	SH3MD2	POSH, RNF142, KIAA1494	4q32.3-q33	BC033203	NM_020870	RNF	Ring finger proteins	58
30323	DTX3L	deltex E3 ubiquitin ligase 3L	Approved		BBAP, RNF143	3q21.1		NM_138287	RNF	Ring finger proteins	58
20457	RNF144A	ring finger protein 144A	Approved	RNF144	UBCE7IP4, KIAA0161, hUIP4	2p25.1	D79983	NM_014746	RNF	Ring finger proteins	58
21578	RNF144B	ring finger protein 144B	Approved	IBRDC2	bA528A10.3, P53RFP	6p22.3	AK096832	XM_172581	RNF	Ring finger proteins	58
20853	RNF145	ring finger protein 145	Approved		FLJ31951	5q33.3	BC042684	NM_144726	RNF	Ring finger proteins	58
21336	RNF146	ring finger protein 146	Approved		DKFZp434O1427, dactylidin, dJ351K20.1	6q22.33	AK027558	NM_030963	RNF	Ring finger proteins	58
12932	TRIM25	tripartite motif containing 25	Approved	ZNF147	EFP, RNF147	17q23.1	D21205	NM_005082	RNF	Ring finger proteins	58
22411	RNF148	ring finger protein 148	Approved		MGC35222	7q31.32	BC029264	NM_198085	RNF	Ring finger proteins	58
23137	RNF149	ring finger protein 149	Approved		FLJ90504	2q11.2	AK074985	NM_173647	RNF	Ring finger proteins	58
10059	TRIM38	tripartite motif containing 38	Approved	RNF15	RORET	6p22.2	U90547		RNF	Ring finger proteins	58
23138	RNF150	ring finger protein 150	Approved		KIAA1214	4q31.21	AB033040	XM_291090	RNF	Ring finger proteins	58
23235	RNF151	ring finger protein 151	Approved			16p13.3	BC029501	NM_174903	RNF	Ring finger proteins	58
26811	RNF152	ring finger protein 152	Approved		FLJ39176	18q21.33	AK096495	NM_173557	RNF	Ring finger proteins	58
26025	2018-03-05	membrane associated ring-CH-type finger 5	Approved	RNF153	FLJ20445, MARCH-V, MITOL	10q23.32-q23.33	BC015480	NM_017824	RNF	Ring finger proteins	58
24457	DTX3	deltex E3 ubiquitin ligase 3	Approved		FLJ34766, RNF154	12q13.3	AK094385	NM_178502	RNF	Ring finger proteins	58
29151	DTX4	deltex E3 ubiquitin ligase 4	Approved		KIAA0937, RNF155	11q12.1	AB023154	XM_166213	RNF	Ring finger proteins	58
20254	MGRN1	mahogunin ring finger 1	Approved		KIAA0544, RNF156	16p13.3	AB011116		RNF	Ring finger proteins	58
29402	RNF157	ring finger protein 157	Approved		KIAA1917	17q25.1	AK091467	XM_290732	RNF	Ring finger proteins	58
26299	SH3RF2	SH3 domain containing ring finger 2	Approved	PPP1R39	FLJ23654, RNF158, Hepp1, POSHER	5q32	AL833297	NM_152550	RNF	Ring finger proteins	58
28264	PCGF5	polycomb group ring finger 5	Approved	RNF159	MGC16202	10q23.32	AL832003	NM_032373	RNF	Ring finger proteins	58
13430	TRIM17	tripartite motif containing 17	Approved	RNF16	terf, RBCC	1q42.13	AF156271	NM_016102	RNF	Ring finger proteins	58
13082	LTN1	listerin E3 ubiquitin protein ligase 1	Approved	C21orf98, C21orf10, ZNF294, RNF160	KIAA0714, FLJ11053, LISTERIN	21q21.3	AK001915	NM_015565	RNF	Ring finger proteins	58
33482	MEX3A	mex-3 RNA binding family member A	Approved	RKHD4	RNF162	1q22	AK024097	NM_001093725	RNF	Ring finger proteins	58
13164	CNBP	CCHC-type zinc finger nucleic acid binding protein	Approved	DM2, ZNF9	RNF163, ZCCHC22, CNBP1	3q21.3	U19765	NM_003418	RNF	Ring finger proteins	58
21461	RC3H2	ring finger and CCCH-type domains 2	Approved	MNAB	FLJ20301, FLJ20713, RNF164	9q33.2	AK000308	NM_018835	RNF	Ring finger proteins	58
31696	RNF165	ring finger protein 165	Approved		ARKL2, RNF111L2, Ark2C	18q21.1	BC012190	NM_152470	RNF	Ring finger proteins	58
28856	RNF166	ring finger protein 166	Approved		MGC2647, MGC14381	16q24.2-q24.3	AK057106	NM_178841	RNF	Ring finger proteins	58
24544	RNF167	ring finger protein 167	Approved		DKFZP566H073	17p13.2	AL050060	NM_015528	RNF	Ring finger proteins	58
26661	RNF168	ring finger protein 168	Approved		FLJ35794	3q29	AK054732	NM_152617	RNF	Ring finger proteins	58
26961	RNF169	ring finger protein 169	Approved		KIAA1991	11q13.4	AB082522	XM_495886	RNF	Ring finger proteins	58
10060	RNF17	ring finger protein 17	Approved	TDRD4	Mmip-2, SPATA23, FLJ11045	13q12.12	AF285602, AK001907	NM_031994	RNF	Ring finger proteins	58
25358	RNF170	ring finger protein 170	Approved	SNAX1	DKFZP564A022, ADSA	8p11.21	AL136620	NM_030954	RNF	Ring finger proteins	58
26077	2018-03-01	membrane associated ring-CH-type finger 1	Approved		FLJ20668, MARCH-I, RNF171	4q32.2-q32.3	AK000675	NM_017923	RNF	Ring finger proteins	58
28038	2018-03-02	membrane associated ring-CH-type finger 2	Approved		HSPC240, MARCH-II, RNF172	19p13.2	AF151074	NM_016496	RNF	Ring finger proteins	58
28728	2018-03-03	membrane associated ring-CH-type finger 3	Approved		MGC48332, MARCH-III, RNF173	5q23.2	AF055007	NM_178450	RNF	Ring finger proteins	58
29269	2018-03-04	membrane associated ring-CH-type finger 4	Approved		KIAA1399, MARCH-IV, RNF174	2q35	AB037820	NM_020814	RNF	Ring finger proteins	58
27735	RNF175	ring finger protein 175	Approved		FLJ34190	4q31.3	BC034385	NM_173662	RNF	Ring finger proteins	58
30550	2018-03-06	membrane associated ring-CH-type finger 6	Approved		TEB4, MARCH-VI, RNF176	5p15.2	AB011169	NM_005885	RNF	Ring finger proteins	58
17393	2018-03-07	membrane associated ring-CH-type finger 7	Approved	AXOT	MARCH-VII, RNF177	2q24.2	AK022973	NM_022826	RNF	Ring finger proteins	58
23356	2018-03-08	membrane associated ring-CH-type finger 8	Approved	MIR	c-MIR, CMIR, MARCH-VIII, RNF178	10q11.21-q11.22	AL833316	NM_145021	RNF	Ring finger proteins	58
25139	2018-03-09	membrane associated ring-CH-type finger 9	Approved		RNF179, FLJ36578	12q14.1	BC009489	NM_138396	RNF	Ring finger proteins	58
13431	TRIM49	tripartite motif containing 49	Approved	RNF18	TRIM49A	11p11.12-q12	AB037682	NM_020358	RNF	Ring finger proteins	58
27752	RNF180	ring finger protein 180	Approved			5q12.3	AK090756	NM_178532	RNF	Ring finger proteins	58
28037	RNF181	ring finger protein 181	Approved		HSPC238	2p11.2	AF151072	NM_016494	RNF	Ring finger proteins	58
28522	RNF182	ring finger protein 182	Approved		MGC33993	6p23	AK090576	NM_152737	RNF	Ring finger proteins	58
28721	RNF183	ring finger protein 183	Approved		MGC4734	9q32		NM_145051	RNF	Ring finger proteins	58
25544	MSL2	MSL complex subunit 2	Approved	RNF184, MSL2L1	FLJ10546, KIAA1585, msl-2	3q22.3	AK001408	NM_018133	RNF	Ring finger proteins	58
26783	RNF185	ring finger protein 185	Approved		FLJ38628	22q12.2		NM_152267	RNF	Ring finger proteins	58
25978	RNF186	ring finger protein 186	Approved		FLJ20225	1p36.13		NM_019062	RNF	Ring finger proteins	58
27146	RNF187	ring finger protein 187	Approved		RACO1, RACO-1	1q42.13	BC008022	NM_001010858	RNF	Ring finger proteins	58
21225	CBLL1	Cbl proto-oncogene like 1	Approved		HAKAI, FLJ23109, RNF188	7q22.3	AK026762	NM_024814	RNF	Ring finger proteins	58
24821	RFFL	ring finger and FYVE like domain containing E3 ubiquitin protein ligase	Approved		rififylin, fring, RNF189, RNF34L, CARP2, CARP-2	17q12	AF434816	NM_057178	RNF	Ring finger proteins	58
26655	2018-03-10	membrane associated ring-CH-type finger 10	Approved	RNF190	FLJ35757, MARCH-X	17q23.3	AK093076	NM_152598	RNF	Ring finger proteins	58
26302	LONRF1	LON peptidase N-terminal domain and ring finger 1	Approved		FLJ23749, RNF191	8p23.1	AK074329	NM_152271	RNF	Ring finger proteins	58
24788	LONRF2	LON peptidase N-terminal domain and ring finger 2	Approved		FLJ45273, RNF192	2q11.2	AK127206	NM_198461	RNF	Ring finger proteins	58
16734	MEX3D	mex-3 RNA binding family member D	Approved	RKHD1	Tino, KIAA2031, OK/SW-cl.4, RNF193	19p13.3	AB107353	NM_203304	RNF	Ring finger proteins	58
28040	MEX3C	mex-3 RNA binding family member C	Approved	RKHD2	FLJ38871, RNF194	18q21.2	BC041122	NM_016626	RNF	Ring finger proteins	58
25297	MEX3B	mex-3 RNA binding family member B	Approved	RKHD3	DKFZp434J0617, RNF195	15q25.2	AK131424	XM_290645	RNF	Ring finger proteins	58
20455	CHFR	checkpoint with forkhead and ring finger domains	Approved		FLJ10796, RNF196	12q24.33	AK001658		RNF	Ring finger proteins	58
15528	CGRRF1	cell growth regulator with ring finger domain 1	Approved		CGR19, RNF197	14q22.2	BC015063	NM_006568	RNF	Ring finger proteins	58
29434	RC3H1	ring finger and CCCH-type domains 1	Approved		KIAA2025, roquin, RP5-1198E17.5, RNF198	1q25.1	AK093501	NM_172071	RNF	Ring finger proteins	58
17479	RCHY1	ring finger and CHY zinc finger domain containing 1	Approved	ZNF363	CHIMP, DKFZp586C1620, PRO1996, RNF199, ARNIP, PIRH2, ZCHY	4q21.1	AF255666	NM_015436	RNF	Ring finger proteins	58
13432	RNF19A	ring finger protein 19A, RBR E3 ubiquitin protein ligase	Approved	RNF19	dorfin, DKFZp566B1346	8q22.2	AB029316	NM_015435	RNF	Ring finger proteins	58
26886	RNF19B	ring finger protein 19B	Approved	IBRDC3	FLJ90005	1p35.1	AK074486	NM_153341	RNF	Ring finger proteins	58
10061	RNF2	ring finger protein 2	Approved		BAP-1, BAP1, DING, HIPI3, RING1B, RING2	1q25.3	BC012583, Y10571	NM_007212	RNF	Ring finger proteins	58
10062	RNF20	ring finger protein 20	Approved		FLJ20382, FLJ11189, KAIA2779, BRE1A, hBRE1, BRE1	9q31.1	AF265230	NM_019592	RNF	Ring finger proteins	58
17440	COP1	COP1, E3 ubiquitin ligase	Approved	RFWD2	FLJ10416, RNF200	1q25.1-q25.2	AK001278	NM_022457	RNF	Ring finger proteins	58
25539	RFWD3	ring finger and WD repeat domain 3	Approved		FLJ10520, RNF201, FANCW	16q23.1	AK001382	NM_018124	RNF	Ring finger proteins	58
22316	ZNRF2	zinc and ring finger 2	Approved		RNF202	7p14.3	AF513707	NM_147128	RNF	Ring finger proteins	58
18126	ZNRF3	zinc and ring finger 3	Approved		KIAA1133, BK747E2.3, FLJ22057, RNF203	22q12.1	AB051436	XM_290972	RNF	Ring finger proteins	58
17726	ZNRF4	zinc and ring finger 4	Approved		spzn, Ssrzf1, RNF204	19p13.3	AK098722	NM_181710	RNF	Ring finger proteins	58
9863	RAPSN	receptor associated protein of the synapse	Approved		RNF205, CMS1D, CMS1E	11p11.2			RNF	Ring finger proteins	58
30764	TRAIP	TRAF interacting protein	Approved		TRIP, RNF206	3p21.31	BC019283	NM_005879	RNF	Ring finger proteins	58
32947	RNF207	ring finger protein 207	Approved	C1orf188	FLJ46380, FLJ32096	1p36.31	AK128246	NM_207396	RNF	Ring finger proteins	58
25420	RNF208	ring finger protein 208	Approved		DKFZP761H1710	9q34.3	AF416715	NM_031297	RNF	Ring finger proteins	58
26698	TRIML1	tripartite motif family like 1	Approved		FLJ36180, RNF209	4q35.2	AK093499	NM_178556	RNF	Ring finger proteins	58
10063	TRIM34	tripartite motif containing 34	Approved	RNF21		11p15.4	AB039902	NM_001003827	RNF	Ring finger proteins	58
16449	RFPL4A	ret finger protein like 4A	Approved	RFPL4	RNF210	19q13.42		XM_292796	RNF	Ring finger proteins	58
45147	RFPL4AL1	ret finger protein like 4A like 1	Approved		RNF210B	19q13.42			RNF	Ring finger proteins	58
33264	RFPL4B	ret finger protein like 4B	Approved		RNF211	6q21	AK122906	NM_001013734	RNF	Ring finger proteins	58
27729	RNF212	ring finger protein 212	Approved	LOC285498	FLJ38841	4p16.3	AK096160	NM_194439	RNF	Ring finger proteins	58
20438	RNF212B	ring finger protein 212B	Approved	C14orf164		14q11.2			RNF	Ring finger proteins	58
14539	RNF213	ring finger protein 213	Approved	C17orf27, KIAA1618, MYMY2	KIAA1554, NET57, ALO17	17q25.3	AK074030	NM_020914	RNF	Ring finger proteins	58
25335	RNF214	ring finger protein 214	Approved		DKFZp547C195	11q23.3	AL834448	NM_001077239	RNF	Ring finger proteins	58
33434	RNF215	ring finger protein 215	Approved			22q12.2		NM_001017981	RNF	Ring finger proteins	58
21698	RNF216	ring finger protein 216	Approved		TRIAD3, UBCE7IP1, ZIN	7p22.1	AY062174	NM_207111	RNF	Ring finger proteins	58
21487	RNF217	ring finger protein 217	Approved	C6orf172, IBRDC1	MGC26996, dJ84N20.1	6q22.31	BC026087	NM_152553	RNF	Ring finger proteins	58
25762	MUL1	mitochondrial E3 ubiquitin protein ligase 1	Approved	C1orf166	FLJ12875, MULAN, RNF218, MAPL, GIDE	1p36.12	BC014010	NM_024544	RNF	Ring finger proteins	58
20308	RNF219	ring finger protein 219	Approved	C13orf7	FLJ13449	13q31.1	BC028586	NM_024546	RNF	Ring finger proteins	58
10064	TRIM3	tripartite motif containing 3	Approved	RNF22	HAC1, BERP, RNF97	11p15.4	AF045239	NM_006458	RNF	Ring finger proteins	58
25552	RNF220	ring finger protein 220	Approved	C1orf164	FLJ10597	1p34.1	AK056424	NM_018150	RNF	Ring finger proteins	58
24351	PHRF1	PHD and ring finger domains 1	Approved	RNF221	KIAA1542, PPP1R125	11p15.5	BC004950	NM_020901	RNF	Ring finger proteins	58
34517	RNF222	ring finger protein 222	Approved			17p13.1		NM_001146684.2	RNF	Ring finger proteins	58
40020	RNF223	ring finger protein 223	Approved			1p36.33		NM_001205252	RNF	Ring finger proteins	58
41912	RNF224	ring finger protein 224	Approved			9q34.3	BX255925	NM_001190228	RNF	Ring finger proteins	58
51249	RNF225	ring finger protein 225	Approved			19q13.43			RNF	Ring finger proteins	58
33609	2018-03-11	membrane associated ring-CH-type finger 11	Approved		MARCH-XI, RNF226	5p15.1	BC150513	NM_001102562	RNF	Ring finger proteins	58
27571	RNF227	ring finger protein 227	Approved	LINC02581		17p13.1		NM_001358699	RNF	Ring finger proteins	58
10065	TRIM39	tripartite motif containing 39	Approved	RNF23		6p22.1	BC034985	NM_172016	RNF	Ring finger proteins	58
13779	RNF24	ring finger protein 24	Approved		G1L	20p13	AF151081		RNF	Ring finger proteins	58
14662	RNF25	ring finger protein 25	Approved		AO7, FLJ13906	2q35		NM_022453	RNF	Ring finger proteins	58
14646	RNF26	ring finger protein 26	Approved		MGC2642	11q23	AB055622	NM_032015	RNF	Ring finger proteins	58
15579	TRIM8	tripartite motif containing 8	Approved	RNF27	GERP	10q24.32	AF281046	NM_030912	RNF	Ring finger proteins	58
16007	TRIM63	tripartite motif containing 63	Approved	RNF28	MURF-1, IRF, SMRZ	1p36.11	AF353673	NM_032588	RNF	Ring finger proteins	58
14215	TRIM55	tripartite motif containing 55	Approved	RNF29	MURF-2	8q13.1	AJ291712	NM_184085	RNF	Ring finger proteins	58
10066	PCGF3	polycomb group ring finger 3	Approved	RNF3	FLJ36550, DONG1, RNF3A, MGC40413	4p16.3	AK093869	NM_006315	RNF	Ring finger proteins	58
16008	TRIM54	tripartite motif containing 54	Approved	RNF30	MURF, MURF-3	2p23.3	AJ291714	NM_187841	RNF	Ring finger proteins	58
16031	RNF31	ring finger protein 31	Approved		ZIBRA, FLJ10111, FLJ23501, HOIP, Paul	14q12	AK000973	NM_017999	RNF	Ring finger proteins	58
17118	RNF32	ring finger protein 32	Approved		FKSG33, HSD15, LMBR2	7q36.3		NM_030936	RNF	Ring finger proteins	58
21162	TRIM60	tripartite motif containing 60	Approved	RNF129, RNF33	FLJ35882	4q32.3	AK093201	NM_152620	RNF	Ring finger proteins	58
17297	RNF34	ring finger protein 34	Approved		RIFF, FLJ21786, RIF	12q24.31	AF306709, AB084914	NM_194271	RNF	Ring finger proteins	58
18736	TRIM40	tripartite motif containing 40	Approved		RNF35	6p22.1	AF489517		RNF	Ring finger proteins	58
24339	TRIM61	tripartite motif containing 61	Approved	RNF35		4q32.3		XM_373038	RNF	Ring finger proteins	58
17857	TRIM69	tripartite motif containing 69	Approved	RNF36	Trif, TRIMLESS	15q15-q21	AF302088		RNF	Ring finger proteins	58
17777	UBOX5	U-box domain containing 5	Approved		UIP5, KIAA0860, Ubce7ip5, RNF37	20p13	AB020667	NM_014948	RNF	Ring finger proteins	58
18052	RNF38	ring finger protein 38	Approved			9p13.2		NM_022781	RNF	Ring finger proteins	58
18064	RNF39	ring finger protein 39	Approved		HZFw1, LIRF	6p22.1	AF238315	NM_170769	RNF	Ring finger proteins	58
10067	RNF4	ring finger protein 4	Approved		RES4-26, SNURF, SLX5	4p16.3	U95140	NM_002938	RNF	Ring finger proteins	58
16867	RNF40	ring finger protein 40	Approved		KIAA0661, RBP95, BRE1B, STARING	16p11.2	AB014561	NM_014771	RNF	Ring finger proteins	58
18401	RNF41	ring finger protein 41	Approved		SBBI03, NRDP1	12q13.3	AF077599	NM_005785	RNF	Ring finger proteins	58
18452	ZNRF1	zinc and ring finger 1	Approved		nin283, FLJ14846, DKFZp434E229	16q23.1	AF378524		RNF	Ring finger proteins	58
18505	RNF43	ring finger protein 43	Approved		FLJ20315, DKFZp781H0392, URCC	17q23.2		NM_017763	RNF	Ring finger proteins	58
19180	RNF44	ring finger protein 44	Approved		KIAA1100	5q35.2	AB029023		RNF	Ring finger proteins	58
463	AMFR	autocrine motility factor receptor	Approved		RNF45, gp78	16q13	L35233		RNF	Ring finger proteins	58
660	TRIM23	tripartite motif containing 23	Approved	ARFD1	ARD1, RNF46	5q12.3	L04510	NM_001656	RNF	Ring finger proteins	58
17613	BFAR	bifunctional apoptosis regulator	Approved		BAR, RNF47	16p13.12	AF173003	NM_016561	RNF	Ring finger proteins	58
590	BIRC2	baculoviral IAP repeat containing 2	Approved	API1	cIAP1, hiap-2, MIHB, RNF48, c-IAP1	11q22.2	L49431	NM_001166	RNF	Ring finger proteins	58
591	BIRC3	baculoviral IAP repeat containing 3	Approved	API2	cIAP2, hiap-1, MIHC, RNF49, MALT2, c-IAP2	11q22.2	L49432	NM_001165	RNF	Ring finger proteins	58
10068	RNF5	ring finger protein 5	Approved		NG2, G16, RING5, RMA1	6p21.32	U89336	NM_006913	RNF	Ring finger proteins	58
13702	BIRC7	baculoviral IAP repeat containing 7	Approved		mliap, ML-IAP, KIAP, RNF50	20q13.33	AF301009	NM_139317	RNF	Ring finger proteins	58
1066	BMI1	BMI1 proto-oncogene, polycomb ring finger	Approved	PCGF4	RNF51	10p12.2	BC011652	NM_005180	RNF	Ring finger proteins	58
1099	BRAP	BRCA1 associated protein	Approved		BRAP2, RNF52, IMP	12q24.12	AF035620		RNF	Ring finger proteins	58
1100	BRCA1	BRCA1, DNA repair associated	Approved		RNF53, BRCC1, PPP1R53, FANCS	17q21.31	U14680	NM_007294	RNF	Ring finger proteins	58
15864	RBCK1	RANBP2-type and C3HC4-type zinc finger containing 1	Approved	C20orf18	RBCK2, XAP4, RNF54, ZRANB4, UBCE7IP3, HOIL1	20p13	U67322	NM_031229	RNF	Ring finger proteins	58
1541	CBL	Cbl proto-oncogene	Approved	CBL2	RNF55, c-Cbl	11q23.3	X57110	NM_005188	RNF	Ring finger proteins	58
1542	CBLB	Cbl proto-oncogene B	Approved		RNF56, Cbl-b	3q13.11	U26710	NM_170662	RNF	Ring finger proteins	58
15961	CBLC	Cbl proto-oncogene C	Approved		CBL-3, CBL-SL, RNF57	19q13.32	AB028645	NM_012116	RNF	Ring finger proteins	58
15973	DTX2	deltex E3 ubiquitin ligase 2	Approved		RNF58, KIAA1528	7q11.23			RNF	Ring finger proteins	58
7095	MID1	midline 1	Approved		OS, FXY, TRIM18, RNF59	Xp22	Y13667		RNF	Ring finger proteins	58
10069	RNF6	ring finger protein 6	Approved		DKFZp686P0776	13q12.13	AJ010346	NM_005977	RNF	Ring finger proteins	58
7096	MID2	midline 2	Approved		FXY2, TRIM1, RNF60, MRX101	Xq22.3		NM_012216	RNF	Ring finger proteins	58
7112	MKRN1	makorin ring finger protein 1	Approved		RNF61	7q34	AF192784	NM_013446	RNF	Ring finger proteins	58
7113	MKRN2	makorin ring finger protein 2	Approved		RNF62, HSPC070	3p25.2		NM_014160	RNF	Ring finger proteins	58
7114	MKRN3	makorin ring finger protein 3	Approved	ZNF127, D15S9	RNF63, ZFP127, MGC88288	15q11.2	U19107	NM_005664	RNF	Ring finger proteins	58
7115	MKRN4P	makorin ring finger protein 4, pseudogene	Approved	ZNF127L1, MKRN4, MKRNP5	ZNF-Xp, RNF64	Xp11.4	U41315	NM_030757	RNF	Ring finger proteins	58
7116	MKRN9P	makorin ring finger protein 9, pseudogene	Approved	ZNF127L3, MKRN5, MKRNP6	MKRN9, RNF65	12q21.32	BC067894	NG_004764	RNF	Ring finger proteins	58
7181	MNAT1	MNAT1, CDK activating kinase assembly factor	Approved		MAT1, RNF66	14q23.1	X87843	NM_002431	RNF	Ring finger proteins	58
7761	NEURL1	neuralized E3 ubiquitin protein ligase 1	Approved	NEURL	h-neu, RNF67, neu-1	10q24.33	U87864		RNF	Ring finger proteins	58
35422	NEURL1B	neuralized E3 ubiquitin protein ligase 1B	Approved		DKFZP761M1511, Neur2, RNF67B	5q35.1			RNF	Ring finger proteins	58
17615	PCGF1	polycomb group ring finger 1	Approved		NSPC1, RNF68, MGC10882	2p13.1	AF087884	NM_032673	RNF	Ring finger proteins	58
8851	PEX10	peroxisomal biogenesis factor 10	Approved		RNF69	1p36.32	AF060502	NM_153818	RNF	Ring finger proteins	58
10070	RNF7	ring finger protein 7	Approved		SAG, ROC2, CKBBP1	3q23	AF092878	NM_014245	RNF	Ring finger proteins	58
16648	PJA1	praja ring finger ubiquitin ligase 1	Approved		FLJ11830, RNF70	Xq13.1	AK021892	NM_145119	RNF	Ring finger proteins	58
9113	PML	promyelocytic leukemia	Approved		MYL, TRIM19, RNF71	15q24.1	AB208950	NM_002675	RNF	Ring finger proteins	58
9717	PEX2	peroxisomal biogenesis factor 2	Approved	PXMP3	PMP35, PAF-1, RNF72, ZWS3	8q21.13	M86852	NM_000318	RNF	Ring finger proteins	58
18278	RAD18	RAD18, E3 ubiquitin protein ligase	Approved		RNF73	3p25.3		NM_020165	RNF	Ring finger proteins	58
9831	RAG1	recombination activating 1	Approved		RNF74, MGC43321	11p12	M29474	NM_000448	RNF	Ring finger proteins	58
9928	RBX1	ring-box 1	Approved		ROC1, RNF75, BA554C12.1	22q13.2	AF140598	NM_014248	RNF	Ring finger proteins	58
9975	TRIM27	tripartite motif containing 27	Approved	RFP	RNF76	6p22.1	Z58939	NM_030950	RNF	Ring finger proteins	58
9976	TRIM13	tripartite motif containing 13	Approved	RFP2	Leu5, RNF77, DLEU5	13q14.2	AF220127	NM_001007278	RNF	Ring finger proteins	58
9977	RFPL1	ret finger protein like 1	Approved		RNF78	22q12.2	AJ010228	NM_021026	RNF	Ring finger proteins	58
9979	RFPL2	ret finger protein like 2	Approved		RNF79	22q12.3	AJ010231	NM_006605	RNF	Ring finger proteins	58
10071	RNF8	ring finger protein 8	Approved		KIAA0646	6p21.2	AB012770		RNF	Ring finger proteins	58
11099	HLTF	helicase like transcription factor	Approved	SNF2L3, SMARCA3	HIP116A, HLTF1, RNF80	3q24	L34673		RNF	Ring finger proteins	58
11312	TRIM21	tripartite motif containing 21	Approved	SSA1	RNF81, RO52, Ro/SSA	11p15.5-p15.3	AF391283	NM_003141	RNF	Ring finger proteins	58
11812	TRIM24	tripartite motif containing 24	Approved	TIF1	hTIF1, Tif1a, RNF82, TIF1A	7q33-q34	AF009353	NM_015905	RNF	Ring finger proteins	58
12034	TRAF4	TNF receptor associated factor 4	Approved		CART1, MLN62, RNF83	17q11.2	X80200	NM_145751	RNF	Ring finger proteins	58
12035	TRAF5	TNF receptor associated factor 5	Approved		RNF84	1q32.3	AB000509	NM_004619	RNF	Ring finger proteins	58
12036	TRAF6	TNF receptor associated factor 6	Approved		RNF85	11p12		NM_145803	RNF	Ring finger proteins	58
15974	TRIM2	tripartite motif containing 2	Approved		KIAA0517, RNF86, CMT2R	4q31.3	AF220018		RNF	Ring finger proteins	58
16275	TRIM4	tripartite motif containing 4	Approved		RNF87	7q22.1	AF220023	NM_033017	RNF	Ring finger proteins	58
16276	TRIM5	tripartite motif containing 5	Approved		RNF88, TRIM5alpha	11p15.4	AF220025	NM_033034	RNF	Ring finger proteins	58
16277	TRIM6	tripartite motif containing 6	Approved		RNF89	11p15.4	AF220030	NM_001003818	RNF	Ring finger proteins	58
10072	TRIM10	tripartite motif containing 10	Approved	RNF9	RFB30, HERF1	6p22.1	Y07829		RNF	Ring finger proteins	58
16278	TRIM7	tripartite motif containing 7	Approved		RNF90, GNIP	5q35.3	AF220032	NM_203296	RNF	Ring finger proteins	58
16288	TRIM9	tripartite motif containing 9	Approved		SPRING, RNF91	14q22.1	AF220036	NM_015163	RNF	Ring finger proteins	58
16281	TRIM11	tripartite motif containing 11	Approved		RNF92, BIA1	1q42.13	AF220125	NM_145214	RNF	Ring finger proteins	58
16284	TRIM15	tripartite motif containing 15	Approved	ZNF178	ZNFB7, RNF93	6p22.1	AF220132, U34249	NM_033229	RNF	Ring finger proteins	58
16379	TRIM22	tripartite motif containing 22	Approved		STAF50, GPSTAF50, RNF94	11p15.4	X82200	NM_006074	RNF	Ring finger proteins	58
12962	TRIM26	tripartite motif containing 26	Approved	ZNF173	RNF95	6p22.1	AB088090	NM_003449	RNF	Ring finger proteins	58
16384	TRIM28	tripartite motif containing 28	Approved		TIF1B, KAP1, TF1B, RNF96, PPP1R157	19q13.4		NM_005762	RNF	Ring finger proteins	58
16280	TRIM36	tripartite motif containing 36	Approved		RBCC728, RNF98, HAPRIN	5q22.3	AJ272269	NM_018700	RNF	Ring finger proteins	58
19018	TRIM45	tripartite motif containing 45	Approved		FLJ13181, RNF99	1p13.1		NM_025188	RNF	Ring finger proteins	58
30206	RNFT1	ring finger protein, transmembrane 1	Approved		PTD016	17q23.1	BC006971	NM_016125	RNF	Ring finger proteins	58
25905	RNFT2	ring finger protein, transmembrane 2	Approved	TMEM118	FLJ14627	12q24.22	AK027533	NM_032814	RNF	Ring finger proteins	58
29420	RSPRY1	ring finger and SPRY domain containing 1	Approved		KIAA1972	16q13	AB075852	NM_133368	RNF	Ring finger proteins	58
10784	SCAF11	SR-related CTD associated factor 11	Approved	SFRS2IP, SRSF2IP	SIP1, SRRP129, CASP11	12q12	Y11251	NM_004719	RNF	Ring finger proteins	58
24699	SH3RF3	SH3 domain containing ring finger 3	Approved	SH3MD4	FLJ00204, POSH2	2q13	AK074131	NM_001099289	RNF	Ring finger proteins	58
19336	SHPRH	SNF2 histone linker PHD RING helicase	Approved		FLJ90837, KIAA2023, bA545I5.2	6q24.3	AB095943	NM_173082	RNF	Ring finger proteins	58
10857	SIAH1	siah E3 ubiquitin protein ligase 1	Approved		hSIAH1	16q12.1	U76247		RNF	Ring finger proteins	58
10858	SIAH2	siah E3 ubiquitin protein ligase 2	Approved			3q25.1	U76248	NM_005067	RNF	Ring finger proteins	58
20738	SYVN1	synoviolin 1	Approved		HRD1, DER3	11q13.1	AB085847	NM_032431	RNF	Ring finger proteins	58
21653	TOPORS	TOP1 binding arginine/serine rich protein	Approved	RP31	TP53BPL, LUN	9p21.1	AF098300	NM_005802	RNF	Ring finger proteins	58
16289	TRIM31	tripartite motif containing 31	Approved		RNF, HCGI, C6orf13, HCG1	6p22.1	AF230386		RNF	Ring finger proteins	58
16380	TRIM32	tripartite motif containing 32	Approved	LGMD2H	HT2A, TATIP, BBS11	9q33.1	U18543	NM_012210	RNF	Ring finger proteins	58
16290	TRIM33	tripartite motif containing 33	Approved		TIF1GAMMA, FLJ11429, KIAA1113, TIFGAMMA, RFG7, TF1G, TIF1G, PTC7	1p13.2	AF220136	NM_015906	RNF	Ring finger proteins	58
16285	TRIM35	tripartite motif containing 35	Approved		KIAA1098, MAIR, HLS5	8p21.2	AB029021	NM_171982	RNF	Ring finger proteins	58
7523	TRIM37	tripartite motif containing 37	Approved	MUL	KIAA0898, POB1, TEF3	17q22	AB020705	NM_015294	RNF	Ring finger proteins	58
19013	TRIM41	tripartite motif containing 41	Approved		MGC1127, RINCK	5q35.3	AF258579	NM_201627	RNF	Ring finger proteins	58
19014	TRIM42	tripartite motif containing 42	Approved		FLJ40097, PPP1R40, T4A1	3q23	AF521868	NM_152616	RNF	Ring finger proteins	58
19015	TRIM43	tripartite motif containing 43	Approved		TRIM43A	2q11.1	BK000505	NM_138800	RNF	Ring finger proteins	58
37146	TRIM43B	tripartite motif containing 43B	Approved			2q11.1			RNF	Ring finger proteins	58
19016	TRIM44	tripartite motif containing 44	Approved		DIPB, MC7	11p13	BC024031	NM_017583	RNF	Ring finger proteins	58
19019	TRIM46	tripartite motif containing 46	Approved		FLJ23229, TRIFIC	1q22		NM_025058	RNF	Ring finger proteins	58
42955	TRIM49B	tripartite motif containing 49B	Approved			11p11.12			RNF	Ring finger proteins	58
38877	TRIM49C	tripartite motif containing 49C	Approved	TRIM49L2		11q14.3	BC126470	NM_001195234	RNF	Ring finger proteins	58
43973	TRIM49D1	tripartite motif containing 49D1	Approved	TRIM49DP, TRIM49D1P	TRIM49D	11q14.3		NM_001206627	RNF	Ring finger proteins	58
37217	TRIM49D2	tripartite motif containing 49D2	Approved	TRIM49L, TRIM49L1, TRIM49D2P		11q14.3		NM_001105522	RNF	Ring finger proteins	58
19017	TRIM50	tripartite motif containing 50	Approved	TRIM50A	FLJ32804	7q11.23	AY081948	NM_178125	RNF	Ring finger proteins	58
19023	TRIM51	tripartite motif-containing 51	Approved	SPRYD5	TRIM51A	11q12.1	BC005014	NM_032681	RNF	Ring finger proteins	58
24150	TRIM58	tripartite motif containing 58	Approved		BIA2	1q44	AF327057	NM_015431	RNF	Ring finger proteins	58
25574	TRIM62	tripartite motif containing 62	Approved		FLJ10759, DEAR1	1p35.1	BC007999	NM_018207	RNF	Ring finger proteins	58
14663	TRIM64	tripartite motif containing 64	Approved	C11orf28	TRIM64A	11q14.3	AP001769	XM_061890	RNF	Ring finger proteins	58
37147	TRIM64B	tripartite motif containing 64B	Approved			11q14.3			RNF	Ring finger proteins	58
37148	TRIM64C	tripartite motif containing 64C	Approved			11p11.12			RNF	Ring finger proteins	58
27316	TRIM65	tripartite motif containing 65	Approved			17q25.1	BC006138	NM_173547	RNF	Ring finger proteins	58
31859	TRIM67	tripartite motif containing 67	Approved		TNL	1q42.2	AK126782	NM_001004342	RNF	Ring finger proteins	58
32669	TRIM71	tripartite motif containing 71	Approved		LIN41, LIN-41	3p22.3		NM_001039111	RNF	Ring finger proteins	58
32671	TRIM72	tripartite motif containing 72	Approved		MG53	16p11.2	AK090695	NM_001008274	RNF	Ring finger proteins	58
18162	TRIM73	tripartite motif containing 73	Approved	TRIM50B		7q11.23	AF498998		RNF	Ring finger proteins	58
17453	TRIM74	tripartite motif containing 74	Approved	TRIM50C	MGC45440	7q11.23	AF498999	NM_198853	RNF	Ring finger proteins	58
32686	TRIM75P	tripartite motif containing 75, pseudogene	Approved	TRIM75		4q32.3		NG_016722	RNF	Ring finger proteins	58
34228	TRIM77	tripartite motif containing 77	Approved	TRIM77P		11q14.3		NM_001146162	RNF	Ring finger proteins	58
14184	UNKL	unkempt family like zinc finger	Approved	C16orf28	ZC3HDC5L, ZC3H5L, FLJ23360	16p13.3	BC011924	NM_001037125	RNF	Ring finger proteins	58
12713	VPS41	VPS41, HOPS complex subunit	Approved		HVSP41	7p14.1	U87309		RNF	Ring finger proteins	58
29122	VPS8	VPS8, CORVET complex subunit	Approved	KIAA0804	FLJ32099	3q27.2	AK056661	NM_015303	RNF	Ring finger proteins	58
592	XIAP	X-linked inhibitor of apoptosis	Approved	API3, BIRC4	hILP	Xq25	U45880	NM_001167	RNF	Ring finger proteins	58
26371	CBLL2	Cbl proto-oncogene like 2	Approved	ZNF645	FLJ25735, HAKAIL, CT138	Xp22.11	AK098601	NM_152577	RNF	Ring finger proteins	58
30990	ZSWIM2	zinc finger SWIM-type containing 2	Approved		MGC33890, ZZZ2, MEX	2q32.1	AK128006	NM_182521	RNF	Ring finger proteins	58
20856	THAP1	THAP domain containing 1	Approved	DYT6	FLJ10477, 4833431A01Rik	8p11.21	BC021721	NM_018105	THAP	THAP domain containing	65
23193	THAP10	THAP domain containing 10	Approved			15q23	AL360202	NM_020147	THAP	THAP domain containing	65
23194	THAP11	THAP domain containing 11	Approved		HRIHFB2206, CTG-B45d, CTG-B43a	16q22.1	AB015338	NM_020457	THAP	THAP domain containing	65
9440	THAP12	THAP domain containing 12	Approved	PRKRIR	P52rIPK, DAP4, THAP0	11q13.5	AF007393	NM_004705	THAP	THAP domain containing	65
20854	THAP2	THAP domain containing 2	Approved		DKFZP564I0422	12q21.1	BC008358	NM_031435	THAP	THAP domain containing	65
20855	THAP3	THAP domain containing 3	Approved			1p36.31	BC022081	NM_138350	THAP	THAP domain containing	65
23187	THAP4	THAP domain containing 4	Approved		CGI-36	2q37.3	AF258556	NM_015963	THAP	THAP domain containing	65
23188	THAP5	THAP domain containing 5	Approved		DKFZp313O1132	7q31.1	AL833137	NM_182529	THAP	THAP domain containing	65
23189	THAP6	THAP domain containing 6	Approved		MGC30052	4q21.1	BC022989	NM_144721	THAP	THAP domain containing	65
23190	THAP7	THAP domain containing 7	Approved		MGC10963	22q11.21	BC004346	NM_030573	THAP	THAP domain containing	65
23191	THAP8	THAP domain containing 8	Approved		FLJ32891	19q13.12	AK057453	NM_152658	THAP	THAP domain containing	65
23192	THAP9	THAP domain containing 9	Approved		FLJ34093	4q21.22	AK091412	NM_024672	THAP	THAP domain containing	65
15766	ADNP	activity dependent neuroprotector homeobox	Approved		KIAA0784, ADNP1	20q13.13	AF250860	NM_181442		ZF class homeoboxes and pseudogenes	529
23803	ADNP2	ADNP homeobox 2	Approved	ZNF508	KIAA0863	18q23	AB020670	NM_014913		ZF class homeoboxes and pseudogenes	529
20164	HOMEZ	homeobox and leucine zipper encoding	Approved	KIAA1443		14q11.2	AB037864	NM_020834		ZF class homeoboxes and pseudogenes	529
10669	TSHZ1	teashirt zinc finger homeobox 1	Approved	SDCCAG33	NY-CO-33, TSH1	18q22.3	AF039698	NM_005786		ZF class homeoboxes and pseudogenes	529
13010	TSHZ2	teashirt zinc finger homeobox 2	Approved	C20orf17, ZNF218	ZABC2, OVC10-2, TSH2	20q13.2	AF230201	NM_173485		ZF class homeoboxes and pseudogenes	529
30700	TSHZ3	teashirt zinc finger homeobox 3	Approved	ZNF537	KIAA1474, TSH3	19q12	AL136805	NM_020856		ZF class homeoboxes and pseudogenes	529
11642	ZEB1	zinc finger E-box binding homeobox 1	Approved	TCF8, PPCD3	BZP, ZEB, AREB6, NIL-2-A, Zfhep, Zfhx1a, FECD6	10p11.22	AK091478	NM_030751		ZF class homeoboxes and pseudogenes	529
14881	ZEB2	zinc finger E-box binding homeobox 2	Approved	ZFHX1B	KIAA0569, SIP-1, SIP1	2q22.3	AB011141	NM_014795		ZF class homeoboxes and pseudogenes	529
33346	ZEB2P1	zinc finger E-box binding homeobox 2 pseudogene 1	Approved	ZEB1P1		4p15.32				ZF class homeoboxes and pseudogenes	529
20152	ZFHX2	zinc finger homeobox 2	Approved	ZNF409	KIAA1762, KIAA1056, ZFH-5	14q11.2	AB051549	NM_014894		ZF class homeoboxes and pseudogenes	529
777	ZFHX3	zinc finger homeobox 3	Approved	ATBF1	ZNF927	16q22.2-q22.3	D10250	NM_006885		ZF class homeoboxes and pseudogenes	529
30939	ZFHX4	zinc finger homeobox 4	Approved		ZFH4, FLJ20980	8q21.13		NM_024721		ZF class homeoboxes and pseudogenes	529
12871	ZHX1	zinc fingers and homeoboxes 1	Approved			8q24.13	AF106862			ZF class homeoboxes and pseudogenes	529
18513	ZHX2	zinc fingers and homeoboxes 2	Approved		KIAA0854	8q24.13	AB020661	NM_014943		ZF class homeoboxes and pseudogenes	529
15935	ZHX3	zinc fingers and homeoboxes 3	Approved	TIX1	KIAA0395	20q12	AB007855	NM_015035		ZF class homeoboxes and pseudogenes	529
28724	APLF	aprataxin and PNKP like factor	Approved	C2orf13	MGC47799, Xip1, ZCCHH1	2p13.3	BC030711	NM_173545		Zinc fingers	26
1117	BSN	bassoon presynaptic cytomatrix protein	Approved	ZNF231		3p21.31	AF052224	NM_003458		Zinc fingers	26
33879	DNLZ	DNL-type zinc finger	Approved	C9orf151	RP11-413M3.2, ZIM17, bA413M3.2, TIMM15, HEP	9q34.3	AL592301	NM_001080849		Zinc fingers	26
25404	FLYWCH1	FLYWCH-type zinc finger 1	Approved		DKFZp761A132	16p13.3	AL136585	NM_032296		Zinc fingers	26
6600	LIG3	DNA ligase 3	Approved	LIG2	LIG3alpha	17q12		NM_013975		Zinc fingers	26
26021	LYAR	Ly1 antibody reactive	Approved		ZC2HC2, ZLYAR	4p16.3	AL136750	NM_017816		Zinc fingers	26
18261	NPLOC4	NPL4 homolog, ubiquitin recognition factor	Approved		NPL4, FLJ20657, KIAA1499	17q25.3	AB040932	NM_017921		Zinc fingers	26
270	PARP1	poly(ADP-ribose) polymerase 1	Approved	PPOL, ADPRT	PARP	1q42.12	BC037545	NM_001618		Zinc fingers	26
13406	PCLO	piccolo presynaptic cytomatrix protein	Approved		KIAA0559, DKFZp779G1236, ACZ	7q21.11	AB011131	NM_014510		Zinc fingers	26
12033	TRAF3	TNF receptor associated factor 3	Approved		CAP-1, CD40bp, CRAF1, LAP1, RNF118	14q32.32	U21092	NM_145725		Zinc fingers	26
12310	TRIP4	thyroid hormone receptor interactor 4	Approved		HsT17391, ZC2HC5, ASC-1	15q22.31	L40371	NM_016213		Zinc fingers	26
29913	ZC3HC1	zinc finger C3HC-type containing 1	Approved		NIPA	7q32.2	AF151050	NM_016478		Zinc fingers	26
24931	ZC4H2	zinc finger C4H2-type containing	Approved	KIAA1166, WWS	HCA127	Xq11.2	AF270491	NM_018684		Zinc fingers	26
28328	ZFC3H1	zinc finger C3H1-type containing	Approved	PSRC2, CCDC131	MGC23401, KIAA0546, CSRC2	12q21.1	AB011118	NM_144982		Zinc fingers	26
13051	ZPR1	ZPR1 zinc finger	Approved	ZNF259		11q23.3	AF019767	NM_003904		Zinc fingers	26
28580	RTP1	receptor transporter protein 1	Approved		MGC35450, Z3CXXC1	3q27.3	BC034744	NM_153708	Z3CXXC	Zinc fingers 3CxxC-type	137
32486	RTP2	receptor transporter protein 2	Approved		MGC78665, Z3CXXC2	3q27.3	AY562236	NM_001004312	Z3CXXC	Zinc fingers 3CxxC-type	137
15572	RTP3	receptor transporter protein 3	Approved	TMEM7	LTM1, Z3CXXC3	3p21.31	AJ312776	NM_031440	Z3CXXC	Zinc fingers 3CxxC-type	137
23992	RTP4	receptor transporter protein 4	Approved		IFRG28, Z3CXXC4	3q27.3	BC013161	NM_022147	Z3CXXC	Zinc fingers 3CxxC-type	137
26585	RTP5	receptor transporter protein 5 (putative)	Approved	C2orf85, CXXC11	FLJ33590, Z3CXXC5	2q37.3	AK090909	NM_173821	Z3CXXC	Zinc fingers 3CxxC-type	137
20436	ZAR1	zygote arrest 1	Approved		Z3CXXC6	4p11	AY193890		Z3CXXC	Zinc fingers 3CxxC-type	137
37116	ZAR1L	zygote arrest 1 like	Approved		Z3CXXC7	13q13.1			Z3CXXC	Zinc fingers 3CxxC-type	137
26911	ZCCHC24	zinc finger CCHC-type containing 24	Approved	C10orf56	FLJ90798, Z3CXXC8	10q22.3	AK075279	NM_153367	Z3CXXC	Zinc fingers 3CxxC-type	137
25858	ZFAND1	zinc finger AN1-type containing 1	Approved		FLJ14007	8q21.13		NM_024699	ZFAND	Zinc fingers AN1-type	63
28073	ZFAND2A	zinc finger AN1-type containing 2A	Approved		AIRAP	7p22.3	BC029558	NM_182491	ZFAND	Zinc fingers AN1-type	63
25206	ZFAND2B	zinc finger AN1-type containing 2B	Approved		AIRAPL	2q35	AK074571	NM_138802	ZFAND	Zinc fingers AN1-type	63
18019	ZFAND3	zinc finger AN1-type containing 3	Approved	TEX27	FLJ13222	6p21.2	AK023284	NM_021943	ZFAND	Zinc fingers AN1-type	63
23504	ZFAND4	zinc finger AN1-type containing 4	Approved	ANUBL1	FLJ40185	10q11.22	AF311324	NM_174890	ZFAND	Zinc fingers AN1-type	63
13008	ZFAND5	zinc finger AN1-type containing 5	Approved	ZNF216, ZA20D2	ZFAND5A	9q21.13	AF062072		ZFAND	Zinc fingers AN1-type	63
30164	ZFAND6	zinc finger AN1-type containing 6	Approved	ZA20D3	ZFAND5B, AWP1	15q25.1	BC005283	NM_019006	ZFAND	Zinc fingers AN1-type	63
5542	IGHMBP2	immunoglobulin mu DNA binding protein 2	Approved		ZFAND7, SMUBP2, CATF1, SMARD1, HCSA, HMN6, CMT2S	11q13.3	L14754	NM_002180	ZFAND	Zinc fingers AN1-type	63
447	ZBED1	zinc finger BED-type containing 1	Approved	ALTE	TRAMP, KIAA0785, DREF, hDREF	Xp22.33 and Yp11	AB018328	NM_004729	ZBED	Zinc fingers BED-type	64
20710	ZBED2	zinc finger BED-type containing 2	Approved		MGC10796	3q13.13	BC003536	NM_024508	ZBED	Zinc fingers BED-type	64
20711	ZBED3	zinc finger BED-type containing 3	Approved		MGC15435	5q13.3	BC007239	NM_032367	ZBED	Zinc fingers BED-type	64
20721	ZBED4	zinc finger BED-type containing 4	Approved		KIAA0637	22q13.33	AB014537	NM_014838	ZBED	Zinc fingers BED-type	64
30803	ZBED5	zinc finger BED-type containing 5	Approved		Buster1	11p15.4	AF205601	NM_021211	ZBED	Zinc fingers BED-type	64
33273	ZBED6	zinc finger BED-type containing 6	Approved			1q32.1		NM_001174108	ZBED	Zinc fingers BED-type	64
1081	BNC1	basonuclin 1	Approved	BNC	HsT19447	15q25.2	L03427	NM_001717	ZNF	Zinc fingers C2H2-type	28
30988	BNC2	basonuclin 2	Approved		BSN2, FLJ20043	9p22.3-p22.2	AK092247	NM_017637	ZNF	Zinc fingers C2H2-type	28
13723	CTCF	CCCTC-binding factor	Approved			16q22.1	U25435	NM_006565	ZNF	Zinc fingers C2H2-type	28
16234	CTCFL	CCCTC-binding factor like	Approved		dJ579F20.2, BORIS, CT27	20q13.31		NM_080618	ZNF	Zinc fingers C2H2-type	28
3121	E4F1	E4F transcription factor 1	Approved		E4F	16p13.3	U87269	NM_004424	ZNF	Zinc fingers C2H2-type	28
3239	EGR2	early growth response 2	Approved	KROX20		10q21.3	BC035625	NM_000399	ZNF	Zinc fingers C2H2-type	28
3240	EGR3	early growth response 3	Approved		PILOT	8p21.3	X63741	NM_004430	ZNF	Zinc fingers C2H2-type	28
3241	EGR4	early growth response 4	Approved		NGFI-C, PAT133	2p13.2		NM_001965	ZNF	Zinc fingers C2H2-type	28
4238	GFI1B	growth factor independent 1B transcriptional repressor	Approved		ZNF163B	9q34.13	AF081946	NM_004188	ZNF	Zinc fingers C2H2-type	28
4317	GLI1	GLI family zinc finger 1	Approved	GLI		12q13.3		NM_005269	ZNF	Zinc fingers C2H2-type	28
4318	GLI2	GLI family zinc finger 2	Approved		THP2, HPE9, THP1	2q14.2		NM_005270	ZNF	Zinc fingers C2H2-type	28
4319	GLI3	GLI family zinc finger 3	Approved	GCPS, PHS	PAP-A, PAPA, PAPA1, PAPB, ACLS, PPDIV	7p14.1		NM_000168	ZNF	Zinc fingers C2H2-type	28
29525	GLIS1	GLIS family zinc finger 1	Approved		FLJ36155	1p32.3	AK093474	NM_147193	ZNF	Zinc fingers C2H2-type	28
29450	GLIS2	GLIS family zinc finger 2	Approved		NPHP7	16p13.3	AF325914	NM_032575	ZNF	Zinc fingers C2H2-type	28
4662	GTF3A	general transcription factor IIIA	Approved		TFIIIA, AP2	13q12.2		NM_002097	ZNF	Zinc fingers C2H2-type	28
13176	IKZF1	IKAROS family zinc finger 1	Approved	ZNFN1A1	hIk-1, LyF-1, Hs.54452, IKAROS, PPP1R92	7p12.2	U40462	NM_006060	ZNF	Zinc fingers C2H2-type	28
13177	IKZF2	IKAROS family zinc finger 2	Approved	ZNFN1A2	Helios	2q34	AF130863	NM_016260	ZNF	Zinc fingers C2H2-type	28
13178	IKZF3	IKAROS family zinc finger 3	Approved	ZNFN1A3	Aiolos	17q12-q21.1	AF129512	NM_012481	ZNF	Zinc fingers C2H2-type	28
13179	IKZF4	IKAROS family zinc finger 4	Approved	ZNFN1A4	Eos	12q13.2	AF230809	NM_022465	ZNF	Zinc fingers C2H2-type	28
14283	IKZF5	IKAROS family zinc finger 5	Approved	ZNFN1A5	Pegasus, FLJ22973	10q26.13	AF230808	NM_022466	ZNF	Zinc fingers C2H2-type	28
17539	INSM2	INSM transcriptional repressor 2	Approved		IA-6, Mlt1	14q13.2	AF260323		ZNF	Zinc fingers C2H2-type	28
6345	KLF1	Kruppel like factor 1	Approved		EKLF	19p13.13	U37106	NM_006563	ZNF	Zinc fingers C2H2-type	28
11810	KLF10	Kruppel like factor 10	Approved	TIEG	EGRA, TIEG1	8q22.3	U21847		ZNF	Zinc fingers C2H2-type	28
11811	KLF11	Kruppel like factor 11	Approved	TIEG2	Tieg3, MODY7	2p25.1	AF028008	NM_003597	ZNF	Zinc fingers C2H2-type	28
6346	KLF12	Kruppel like factor 12	Approved		AP-2rep, HSPC122, AP2REP	13q22.1	AJ243274	NM_007249	ZNF	Zinc fingers C2H2-type	28
13672	KLF13	Kruppel like factor 13	Approved		RFLAT-1, BTEB3, NSLP1, FKLF-2	15q13.3	AF132599	NM_015995	ZNF	Zinc fingers C2H2-type	28
23025	KLF14	Kruppel like factor 14	Approved		BTEB5	7q32.2	AF490374	NM_138693	ZNF	Zinc fingers C2H2-type	28
14536	KLF15	Kruppel like factor 15	Approved		KKLF	3q21.3	AB029254	NM_014079	ZNF	Zinc fingers C2H2-type	28
16857	KLF16	Kruppel like factor 16	Approved		NSLP2, BTEB4, DRRF	19p13.3	AF327440		ZNF	Zinc fingers C2H2-type	28
6347	KLF2	Kruppel like factor 2	Approved		LKLF	19p13.11	AF123344		ZNF	Zinc fingers C2H2-type	28
16516	KLF3	Kruppel like factor 3	Approved		BKLF	4p14	AF285837		ZNF	Zinc fingers C2H2-type	28
6348	KLF4	Kruppel like factor 4	Approved		EZF, GKLF	9q31.2	AF022184	NM_004235	ZNF	Zinc fingers C2H2-type	28
6349	KLF5	Kruppel like factor 5	Approved	BTEB2	IKLF, CKLF	13q22.1	D14520		ZNF	Zinc fingers C2H2-type	28
2235	KLF6	Kruppel like factor 6	Approved	BCD1, ST12, COPEB	CPBP, GBF, Zf9, PAC1	10p15.2	U51869		ZNF	Zinc fingers C2H2-type	28
6350	KLF7	Kruppel like factor 7	Approved		UKLF	2q33.3	AB015132	NM_003709	ZNF	Zinc fingers C2H2-type	28
1123	KLF9	Kruppel like factor 9	Approved	BTEB1		9q21.12	BC069431	NM_001206	ZNF	Zinc fingers C2H2-type	28
3498	MECOM	MDS1 and EVI1 complex locus	Approved	MDS1, EVI1	MDS1-EVI1, PRDM3, KMT8E	3q26.2	S82592, AF164154	NM_005241, NM_004991	ZNF	Zinc fingers C2H2-type	28
8111	OSR1	odd-skipped related transciption factor 1	Approved	ODD		2p24.1	BC025712	NM_145260	ZNF	Zinc fingers C2H2-type	28
15830	OSR2	odd-skipped related transciption factor 2	Approved		FLJ90037	8q22.2	AY038072	NM_053001	ZNF	Zinc fingers C2H2-type	28
8525	OVOL1	ovo like transcriptional repressor 1	Approved		HOVO1	11q13.1	BC059408	NM_004561	ZNF	Zinc fingers C2H2-type	28
9046	PLAGL1	PLAG1 like zinc finger 1	Approved		ZAC, LOT1	6q24.2	U81992		ZNF	Zinc fingers C2H2-type	28
9346	PRDM1	PR/SET domain 1	Approved	BLIMP1	PRDI-BF1	6q21			ZNF	Zinc fingers C2H2-type	28
13995	PRDM10	PR/SET domain 10	Approved		KIAA1231, PFM7, MGC131802	11q24.3	AF275817	NM_199437	ZNF	Zinc fingers C2H2-type	28
13997	PRDM12	PR/SET domain 12	Approved		PFM9	9q34.12	AY004252	NM_021619	ZNF	Zinc fingers C2H2-type	28
14001	PRDM14	PR/SET domain 14	Approved			8q13.3	AF319458		ZNF	Zinc fingers C2H2-type	28
14000	PRDM16	PR/SET domain 16	Approved		MEL1, PFM13, KIAA1675, MGC166915, KMT8F	1p36.32	AF294278	NM_022114	ZNF	Zinc fingers C2H2-type	28
9348	PRDM4	PR/SET domain 4	Approved		PFM1	12q23.3	AF144757	NM_012406	ZNF	Zinc fingers C2H2-type	28
9349	PRDM5	PR/SET domain 5	Approved		PFM2	4q27	AF272897		ZNF	Zinc fingers C2H2-type	28
9350	PRDM6	PR/SET domain 6	Approved		PRISM, KMT8C	5q23.2	AF272898	XM_049619	ZNF	Zinc fingers C2H2-type	28
21894	PRKRIP1	PRKR interacting protein 1	Approved		C114, FLJ13902, KRBOX3	7q22.1	AK023964	NM_024653	ZNF	Zinc fingers C2H2-type	28
10025	RLF	rearranged L-myc fusion	Approved		ZNF292L, Zn-15L	1p34.2		NM_012421	ZNF	Zinc fingers C2H2-type	28
10449	RREB1	ras responsive element binding protein 1	Approved		HNT	6p24.3	U26914		ZNF	Zinc fingers C2H2-type	28
11128	SNAI1	snail family transcriptional repressor 1	Approved		SNA, SLUGH2, SNAH, SNAIL1, SNAIL	20q13.13	AF125377		ZNF	Zinc fingers C2H2-type	28
11094	SNAI2	snail family transcriptional repressor 2	Approved	SLUG	SLUGH1, SNAIL2, SLUGH	8q11.21	U97060	NM_003068	ZNF	Zinc fingers C2H2-type	28
11205	SP1	Sp1 transcription factor	Approved			12q13.13	J03133		ZNF	Zinc fingers C2H2-type	28
11207	SP2	Sp2 transcription factor	Approved		KIAA0048	17q21.32		NM_003110	ZNF	Zinc fingers C2H2-type	28
11208	SP3	Sp3 transcription factor	Approved		SPR-2	2q31.1	M97191	NM_003111	ZNF	Zinc fingers C2H2-type	28
11209	SP4	Sp4 transcription factor	Approved		SPR-1, HF1B, MGC130008, MGC130009	7p15.3		NM_003112	ZNF	Zinc fingers C2H2-type	28
14529	SP5	Sp5 transcription factor	Approved			2q31.1		XM_371581	ZNF	Zinc fingers C2H2-type	28
14530	SP6	Sp6 transcription factor	Approved		KLF14, Epfn	17q21.32		NM_199262	ZNF	Zinc fingers C2H2-type	28
17321	SP7	Sp7 transcription factor	Approved		osterix, OSX	12q13.13	AF477981		ZNF	Zinc fingers C2H2-type	28
19196	SP8	Sp8 transcription factor	Approved			7p21.1			ZNF	Zinc fingers C2H2-type	28
17101	SUZ12	SUZ12, polycomb repressive complex 2 subunit	Approved		JJAZ1, KIAA0160, CHET9	17q11.2	D63881	NM_015355	ZNF	Zinc fingers C2H2-type	28
12340	TRPS1	transcriptional repressor GATA binding 1	Approved		LGCR, GC79	8q23.3	AF183810	NM_014112	ZNF	Zinc fingers C2H2-type	28
10669	TSHZ1	teashirt zinc finger homeobox 1	Approved	SDCCAG33	NY-CO-33, TSH1	18q22.3	AF039698	NM_005786	ZNF	Zinc fingers C2H2-type	28
12796	WT1	Wilms tumor 1	Approved	GUD	WAGR, WIT-2, AWT1, NPHS4	11p13		NM_000378	ZNF	Zinc fingers C2H2-type	28
12856	YY1	YY1 transcription factor	Approved		NF-E1, DELTA, UCRBP, YIN-YANG-1, INO80S	14q32.2	BC020324	NM_003403	ZNF	Zinc fingers C2H2-type	28
30953	ZBTB10	zinc finger and BTB domain containing 10	Approved		RINZF, FLJ12752	8q21.13	AK022814	NM_023929	ZNF	Zinc fingers C2H2-type	28
19066	ZBTB12	zinc finger and BTB domain containing 12	Approved	C6orf46	G10, NG35, D6S59E	6p21.33	BC043609	NM_181842	ZNF	Zinc fingers C2H2-type	28
22918	ZBTB3	zinc finger and BTB domain containing 3	Approved		FLJ23392	11q12.3	AK027045	NM_024784	ZNF	Zinc fingers C2H2-type	28
23836	ZBTB5	zinc finger and BTB domain containing 5	Approved		KIAA0354	9p13.2	AB002352	NM_014872	ZNF	Zinc fingers C2H2-type	28
11642	ZEB1	zinc finger E-box binding homeobox 1	Approved	TCF8, PPCD3	BZP, ZEB, AREB6, NIL-2-A, Zfhep, Zfhx1a, FECD6	10p11.22	AK091478	NM_030751	ZNF	Zinc fingers C2H2-type	28
14881	ZEB2	zinc finger E-box binding homeobox 2	Approved	ZFHX1B	KIAA0569, SIP-1, SIP1	2q22.3	AB011141	NM_014795	ZNF	Zinc fingers C2H2-type	28
17801	ZFP28	ZFP28 zinc finger protein	Approved		KIAA1431, mkr5	19q13.43		NM_020828	ZNF	Zinc fingers C2H2-type	28
12871	ZHX1	zinc fingers and homeoboxes 1	Approved			8q24.13	AF106862		ZNF	Zinc fingers C2H2-type	28
18513	ZHX2	zinc fingers and homeoboxes 2	Approved		KIAA0854	8q24.13	AB020661	NM_014943	ZNF	Zinc fingers C2H2-type	28
15935	ZHX3	zinc fingers and homeoboxes 3	Approved	TIX1	KIAA0395	20q12	AB007855	NM_015035	ZNF	Zinc fingers C2H2-type	28
12873	ZIC2	Zic family member 2	Approved		HPE5	13q32.3	AF104902	NM_007129	ZNF	Zinc fingers C2H2-type	28
20393	ZIC4	Zic family member 4	Approved			3q24	AF332509		ZNF	Zinc fingers C2H2-type	28
20322	ZIC5	Zic family member 5	Approved			13q32.3	AF378304	NM_033132	ZNF	Zinc fingers C2H2-type	28
12879	ZNF10	zinc finger protein 10	Approved		KOX1	12q24.33	X52332, BC024182	NM_015394	ZNF	Zinc fingers C2H2-type	28
12880	ZNF100	zinc finger protein 100	Approved			19p13.1	BC035579	NM_173531	ZNF	Zinc fingers C2H2-type	28
12881	ZNF101	zinc finger protein 101	Approved		HZF12, DKFZp570I0164	19p13.11	AK097169	NM_033204	ZNF	Zinc fingers C2H2-type	28
12886	ZNF106	zinc finger protein 106	Approved	ZFP106	ZNF474, SH3BP3	15q15.1	AF205632	NM_022473	ZNF	Zinc fingers C2H2-type	28
12887	ZNF107	zinc finger protein 107	Approved	ZNF588	ZFD25, smap-7	7q11.21	AB027251	NM_016220	ZNF	Zinc fingers C2H2-type	28
12892	ZNF112	zinc finger protein 112	Approved	ZFP112, ZNF228		19q13.31	AF198358	NM_013380	ZNF	Zinc fingers C2H2-type	28
12894	ZNF114	zinc finger protein 114	Approved		MGC17986	19q13.33	BC014935	NM_153608	ZNF	Zinc fingers C2H2-type	28
12897	ZNF117	zinc finger protein 117	Approved		HPF9, H-plk	7q11.21	M27879	NM_024498	ZNF	Zinc fingers C2H2-type	28
12902	ZNF12	zinc finger protein 12	Approved	ZNF325	KOX3, GIOT-3	7p22.1	X52334, AB021643	NM_016265	ZNF	Zinc fingers C2H2-type	28
12904	ZNF121	zinc finger protein 121	Approved	D19S204	ZHC32, ZNF20	19p13.2	M99593	NM_001008727	ZNF	Zinc fingers C2H2-type	28
12907	ZNF124	zinc finger protein 124	Approved		HZF16, HZF-16	1q44	S54641	NM_003431	ZNF	Zinc fingers C2H2-type	28
12915	ZNF131	zinc finger protein 131	Approved		ZBTB35, pHZ-10	5p12	U09410	NM_003432	ZNF	Zinc fingers C2H2-type	28
12916	ZNF132	zinc finger protein 132	Approved		pHZ-12	19q13.4	U09411	NM_003433	ZNF	Zinc fingers C2H2-type	28
12917	ZNF133	zinc finger protein 133	Approved	ZNF150	pHZ-13, pHZ-66	20p11.23	AK123005	NM_003434	ZNF	Zinc fingers C2H2-type	28
12918	ZNF134	zinc finger protein 134	Approved		pHZ-15	19q13.4	U09412	NM_003435	ZNF	Zinc fingers C2H2-type	28
12919	ZNF135	zinc finger protein 135	Approved	ZNF61, ZNF78L1	pHZ-17	19q13.4	U09413	NM_003436	ZNF	Zinc fingers C2H2-type	28
12920	ZNF136	zinc finger protein 136	Approved		pHZ-20	19p13.2	U09367	NM_003437	ZNF	Zinc fingers C2H2-type	28
12922	ZNF138	zinc finger protein 138	Approved		pHZ-32	7q11.21	U09847	NM_006524	ZNF	Zinc fingers C2H2-type	28
12924	ZNF14	zinc finger protein 14	Approved		KOX6, GIOT-4	19p13.11	AA286756	NM_021030	ZNF	Zinc fingers C2H2-type	28
12925	ZNF140	zinc finger protein 140	Approved		pHZ-39	12q24.33	U09368	NM_003440	ZNF	Zinc fingers C2H2-type	28
12926	ZNF141	zinc finger protein 141	Approved	D4S90	pHZ-44	4p16.3	L15309	NM_003441	ZNF	Zinc fingers C2H2-type	28
12927	ZNF142	zinc finger protein 142	Approved		KIAA0236, pHZ-49	2q35	U09849	NM_005081	ZNF	Zinc fingers C2H2-type	28
12928	ZNF143	zinc finger protein 143	Approved		SBF, pHZ-1, STAF	11p15.4	U09850	NM_003442	ZNF	Zinc fingers C2H2-type	28
12930	ZBTB16	zinc finger and BTB domain containing 16	Approved	ZNF145	PLZF	11q23.2	Z19002	NM_006006	ZNF	Zinc fingers C2H2-type	28
12931	ZNF146	zinc finger protein 146	Approved		OZF	19q13.1	X70394	NM_007145	ZNF	Zinc fingers C2H2-type	28
12933	ZNF148	zinc finger protein 148	Approved		BERF-1, ZBP-89, BFCOL1, HT-BETA, ZFP148, pHZ-52	3q21.2	U09851	NM_021964	ZNF	Zinc fingers C2H2-type	28
12939	ZNF154	zinc finger protein 154	Approved		pHZ-92	19q13.43	U20648		ZNF	Zinc fingers C2H2-type	28
12940	ZNF155	zinc finger protein 155	Approved		pHZ-96	19q13.31	U09852	NM_003445	ZNF	Zinc fingers C2H2-type	28
12942	ZNF157	zinc finger protein 157	Approved		HZF22	Xp11.3	U28687	NM_003446	ZNF	Zinc fingers C2H2-type	28
12947	ZNF16	zinc finger protein 16	Approved		KOX9	8q24.3	X52340	NM_006958	ZNF	Zinc fingers C2H2-type	28
12948	ZNF160	zinc finger protein 160	Approved		HZF5, F11, KR18, HKr18, FLJ00032, KIAA1611	19q13.42	X78928	NM_033288	ZNF	Zinc fingers C2H2-type	28
12949	VEZF1	vascular endothelial zinc finger 1	Approved	ZNF161	DB1	17q22	D28118		ZNF	Zinc fingers C2H2-type	28
4237	GFI1	growth factor independent 1 transcriptional repressor	Approved	ZNF163	GFI1A, GFI-1	1p22.1	U67369	NM_005263	ZNF	Zinc fingers C2H2-type	28
12953	ZNF165	zinc finger protein 165	Approved		ZSCAN7, CT53	6p22.1	U78722	NM_003447	ZNF	Zinc fingers C2H2-type	28
12957	ZNF169	zinc finger protein 169	Approved		MGC51961	9q22.32	U28322	NM_194320	ZNF	Zinc fingers C2H2-type	28
12958	ZNF17	zinc finger protein 17	Approved		HPF3, KOX10, KIAA1947, FLJ40864, FLJ46058, FLJ46615	19q13.43	X52341	NM_006959	ZNF	Zinc fingers C2H2-type	28
12963	ZNF174	zinc finger protein 174	Approved		ZSCAN8	16p13.3	U31248	NM_003450	ZNF	Zinc fingers C2H2-type	28
12964	ZNF175	zinc finger protein 175	Approved		OTK18	19q13.41	D50419	NM_007147	ZNF	Zinc fingers C2H2-type	28
12966	ZNF177	zinc finger protein 177	Approved			19p13.2	U37263, BC012012	NM_003451	ZNF	Zinc fingers C2H2-type	28
12969	ZNF18	zinc finger protein 18	Approved		ZKSCAN6, KOX11, HDSG1, Zfp535, ZNF535, ZSCAN38	17p12	X52342	XM_085596	ZNF	Zinc fingers C2H2-type	28
12970	ZNF180	zinc finger protein 180	Approved		HHZ168	19q13.2	AF192913	NM_013256	ZNF	Zinc fingers C2H2-type	28
12971	ZNF181	zinc finger protein 181	Approved		HHZ181, MGC44316	19q13.11	BC104759, H54888	NM_001029997	ZNF	Zinc fingers C2H2-type	28
13001	ZNF182	zinc finger protein 182	Approved	ZNF21	KOX14, HHZ150, Zfp182	Xp11.23	AK122874, R98366	NM_006962	ZNF	Zinc fingers C2H2-type	28
12975	ZNF184	zinc finger protein 184	Approved			6p22.1	U66561	NM_007149	ZNF	Zinc fingers C2H2-type	28
12978	ZSCAN26	zinc finger and SCAN domain containing 26	Approved	ZNF187	SRE-ZBP	6p22.1	Z11773	NM_007151	ZNF	Zinc fingers C2H2-type	28
12980	ZNF189	zinc finger protein 189	Approved			9q31.1	AF025770	NM_003452	ZNF	Zinc fingers C2H2-type	28
12981	ZNF19	zinc finger protein 19	Approved		KOX12, MGC51021	16q22.2	X52343	NM_006961	ZNF	Zinc fingers C2H2-type	28
12983	ZKSCAN8	zinc finger with KRAB and SCAN domains 8	Approved	ZNF192	LD5-1, ZSCAN40	6p21			ZNF	Zinc fingers C2H2-type	28
12984	ZSCAN9	zinc finger and SCAN domain containing 9	Approved	ZNF193	PRD51	6p22.1	U62392	NM_006299	ZNF	Zinc fingers C2H2-type	28
12986	ZNF195	zinc finger protein 195	Approved			11p15.5			ZNF	Zinc fingers C2H2-type	28
12988	ZNF197	zinc finger protein 197	Approved	ZNF166	P18, D3S1363E, ZKSCAN9, ZSCAN41	3p21.31	AF011573	NM_006991	ZNF	Zinc fingers C2H2-type	28
12991	ZNF2	zinc finger protein 2	Approved		A1-5, ZNF661, Zfp661	2q11.1	X60152	NM_021088	ZNF	Zinc fingers C2H2-type	28
12992	ZNF20	zinc finger protein 20	Approved		KOX13	19p13.2	X52344	NM_021143	ZNF	Zinc fingers C2H2-type	28
12993	ZNF200	zinc finger protein 200	Approved			16p13.3	AF060866		ZNF	Zinc fingers C2H2-type	28
12872	ZIC1	Zic family member 1	Approved		ZIC, ZNF201	3q24	D76435	NM_003412	ZNF	Zinc fingers C2H2-type	28
12994	ZNF202	zinc finger protein 202	Approved		ZKSCAN10, ZSCAN42	11q23.3	AF027219	NM_003455	ZNF	Zinc fingers C2H2-type	28
12874	ZIC3	Zic family member 3	Approved	HTX1	HTX, ZNF203	Xq26.3	AF028706		ZNF	Zinc fingers C2H2-type	28
12996	ZNF205	zinc finger protein 205	Approved	ZNF210	Zfp13	16p13.3	AF060865	NM_003456	ZNF	Zinc fingers C2H2-type	28
12997	ZSCAN10	zinc finger and SCAN domain containing 10	Approved	ZNF206		16p13.3	AA206569	NM_032805	ZNF	Zinc fingers C2H2-type	28
12998	ZNF207	zinc finger protein 207	Approved		BuGZ	17q11.2	AF046001		ZNF	Zinc fingers C2H2-type	28
12999	ZNF208	zinc finger protein 208	Approved		PMIDP, ZNF95	19p12	BC038199	NM_007153	ZNF	Zinc fingers C2H2-type	28
13003	ZNF211	zinc finger protein 211	Approved		ZNF-25, CH2H2-25	19q13.4	U38904		ZNF	Zinc fingers C2H2-type	28
13004	ZNF212	zinc finger protein 212	Approved		C2H2-150	7q36.1	U38864	NM_012256	ZNF	Zinc fingers C2H2-type	28
13005	ZNF213	zinc finger protein 213	Approved		CR53, ZKSCAN21, ZSCAN53	16p13.3	AF017433	NM_004220	ZNF	Zinc fingers C2H2-type	28
13006	ZNF214	zinc finger protein 214	Approved			11p15.4	AF056617		ZNF	Zinc fingers C2H2-type	28
13007	ZNF215	zinc finger protein 215	Approved		ZKSCAN11, ZSCAN43	11p15.4	AF056618		ZNF	Zinc fingers C2H2-type	28
13009	ZNF217	zinc finger protein 217	Approved		ZABC1	20q13.2	AF041259	NM_006526	ZNF	Zinc fingers C2H2-type	28
13010	TSHZ2	teashirt zinc finger homeobox 2	Approved	C20orf17, ZNF218	ZABC2, OVC10-2, TSH2	20q13.2	AF230201	NM_173485	ZNF	Zinc fingers C2H2-type	28
13011	ZNF219	zinc finger protein 219	Approved			14q11	AB015427		ZNF	Zinc fingers C2H2-type	28
13012	ZNF22	zinc finger protein 22	Approved		KOX15, HKR-T1, ZNF422, Zfp422	10q11.21	BC041139	NM_006963	ZNF	Zinc fingers C2H2-type	28
13014	ZNF221	zinc finger protein 221	Approved			19q13.31	AF187987		ZNF	Zinc fingers C2H2-type	28
13015	ZNF222	zinc finger protein 222	Approved			19q13.31	AF187988		ZNF	Zinc fingers C2H2-type	28
13016	ZNF223	zinc finger protein 223	Approved			19q13.2	AF187989		ZNF	Zinc fingers C2H2-type	28
13017	ZNF224	zinc finger protein 224	Approved	ZNF255, ZNF27	BMZF-2, KOX22	19q13.2	AF187990	NM_013398	ZNF	Zinc fingers C2H2-type	28
3238	EGR1	early growth response 1	Approved		TIS8, G0S30, NGFI-A, KROX-24, ZIF-268, AT225, ZNF225	5q31.2	M62829	NM_001964	ZNF	Zinc fingers C2H2-type	28
13018	ZNF225	zinc finger protein 225	Approved			19q13.31	AF187991		ZNF	Zinc fingers C2H2-type	28
13019	ZNF226	zinc finger protein 226	Approved			19q13.31	AF024707		ZNF	Zinc fingers C2H2-type	28
13020	ZNF227	zinc finger protein 227	Approved			19q13.32	AK092253	NM_182490	ZNF	Zinc fingers C2H2-type	28
13022	ZNF229	zinc finger protein 229	Approved			19q13.2	AF192979	NM_014518	ZNF	Zinc fingers C2H2-type	28
13023	ZNF23	zinc finger protein 23	Approved	ZNF359	KOX16, Zfp612, ZNF612	16q22.2	X52347	NM_145911	ZNF	Zinc fingers C2H2-type	28
13024	ZNF230	zinc finger protein 230	Approved		FDZF2	19q13.31	U95044		ZNF	Zinc fingers C2H2-type	28
13026	ZNF232	zinc finger protein 232	Approved		ZSCAN11	17p13.2	AF080169	NM_014519	ZNF	Zinc fingers C2H2-type	28
30946	ZNF233	zinc finger protein 233	Approved		FLJ38032	19q13.31	AY166792	NM_181756	ZNF	Zinc fingers C2H2-type	28
13027	ZNF234	zinc finger protein 234	Approved	ZNF269	HZF4	19q13	X78927		ZNF	Zinc fingers C2H2-type	28
12866	ZNF235	zinc finger protein 235	Approved	ZNF270, ZFP93	HZF6, ANF270	19q13.2	X78929		ZNF	Zinc fingers C2H2-type	28
13028	ZNF236	zinc finger protein 236	Approved			18q22-q23	AF085243		ZNF	Zinc fingers C2H2-type	28
13030	ZBTB18	zinc finger and BTB domain containing 18	Approved	ZNF238	C2H2-171, TAZ-1, RP58	1q44	U38896	NM_205768	ZNF	Zinc fingers C2H2-type	28
13031	ZNF239	zinc finger protein 239	Approved		MOK2, HOK-2	10q11.22-q11.23	X82125		ZNF	Zinc fingers C2H2-type	28
13032	ZNF24	zinc finger protein 24	Approved	ZNF191	ZSCAN3, Zfp191, KOX17	18q12.2	AF016052	NM_006965	ZNF	Zinc fingers C2H2-type	28
13041	ZNF248	zinc finger protein 248	Approved		bA162G10.3	10p11.21	AJ491695	NM_021045	ZNF	Zinc fingers C2H2-type	28
13043	ZNF25	zinc finger protein 25	Approved		KOX19, FLJ31890, Zfp9	10p11.21	AK056452	NM_145011, NM_006966	ZNF	Zinc fingers C2H2-type	28
13044	ZNF250	zinc finger protein 250	Approved	ZNF647	MGC9718, ZFP647	8q24.3	AK095705	NM_021061	ZNF	Zinc fingers C2H2-type	28
13045	ZNF251	zinc finger protein 251	Approved			8q24.3	AK000435	NM_138367	ZNF	Zinc fingers C2H2-type	28
13497	ZNF253	zinc finger protein 253	Approved	ZNF411	BMZF-1, FLJ90391	19p13.11	AF038951	NM_021047	ZNF	Zinc fingers C2H2-type	28
13047	ZNF254	zinc finger protein 254	Approved	ZNF91L, ZNF539	HD-ZNF1, BMZF-5	19p13	AF054180	NM_004876	ZNF	Zinc fingers C2H2-type	28
13049	ZNF256	zinc finger protein 256	Approved		BMZF-3	19q13	AF067165		ZNF	Zinc fingers C2H2-type	28
13498	ZNF257	zinc finger protein 257	Approved		BMZF-4	19p12	AF070651		ZNF	Zinc fingers C2H2-type	28
13053	ZNF26	zinc finger protein 26	Approved		KOX20, FLJ20755	12q24.33	X52351	NM_019591	ZNF	Zinc fingers C2H2-type	28
13499	ZNF260	zinc finger protein 260	Approved		ozrf1, Zfp260	19q13.12	AK122854	NM_001012756	ZNF	Zinc fingers C2H2-type	28
13056	ZNF263	zinc finger protein 263	Approved		FPM315, ZKSCAN12, ZSCAN44	16p13.3	AC004232		ZNF	Zinc fingers C2H2-type	28
13057	ZNF264	zinc finger protein 264	Approved		KIAA0412	19q13.43	AB007872		ZNF	Zinc fingers C2H2-type	28
13059	ZNF266	zinc finger protein 266	Approved		HZF1	19p13.2	X78924		ZNF	Zinc fingers C2H2-type	28
13060	ZNF267	zinc finger protein 267	Approved		HZF2	16p11.2	X78925	NM_003414	ZNF	Zinc fingers C2H2-type	28
13061	ZNF268	zinc finger protein 268	Approved		HZF3	12q24.33	X78926	NM_152943	ZNF	Zinc fingers C2H2-type	28
13065	ZNF271P	zinc finger protein 271, pseudogene	Approved	ZNF271	HZF7, ZNFEB	18q12.2	X78930	NR_024565	ZNF	Zinc fingers C2H2-type	28
13067	ZNF273	zinc finger protein 273	Approved		HZF9	7q11.21	X78932		ZNF	Zinc fingers C2H2-type	28
13068	ZNF274	zinc finger protein 274	Approved		ZKSCAN19, ZSCAN51	19q13.43	AB029149	NM_133502	ZNF	Zinc fingers C2H2-type	28
13069	ZNF275	zinc finger protein 275	Approved			Xq28	BC041602	NM_001080485	ZNF	Zinc fingers C2H2-type	28
23330	ZNF276	zinc finger protein 276	Approved	ZFP276	MGC45417, ZNF477, CENPZ, CENP-Z, ZADT	16q24.3	AK026482	NM_152287	ZNF	Zinc fingers C2H2-type	28
13071	PATZ1	POZ/BTB and AT hook containing zinc finger 1	Approved	ZNF278	MAZR, dJ400N23, ZBTB19, ZSG, RIAZ, PATZ	22q12.2	AL096880	NM_032052	ZNF	Zinc fingers C2H2-type	28
13073	ZNF28	zinc finger protein 28	Approved		KOX24, DKFZp781D0275	19q13.41	X52355	NM_006969	ZNF	Zinc fingers C2H2-type	28
13075	ZNF281	zinc finger protein 281	Approved		ZBP-99	1q32.1	AF125158	NM_012482	ZNF	Zinc fingers C2H2-type	28
13076	ZNF282	zinc finger protein 282	Approved		HUB1	7q36.1	D30612	NM_003575	ZNF	Zinc fingers C2H2-type	28
13077	ZNF283	zinc finger protein 283	Approved			19q13.31	AK098175	NM_181845	ZNF	Zinc fingers C2H2-type	28
13078	ZNF284	zinc finger protein 284	Approved		DKFZp781F1775	19q13.32	AY166789	NM_001037813	ZNF	Zinc fingers C2H2-type	28
13079	ZNF285	zinc finger protein 285	Approved	ZNF285A		19q13.31	AK055309	NM_152354	ZNF	Zinc fingers C2H2-type	28
13501	ZNF286A	zinc finger protein 286A	Approved	ZNF286	KIAA1874	17p12	AF217226	NM_020652	ZNF	Zinc fingers C2H2-type	28
33241	ZNF286B	zinc finger protein 286B	Approved	ZNF286L, ZNF286C	ZNF590	17p11.2		XM_001723047	ZNF	Zinc fingers C2H2-type	28
13502	ZNF287	zinc finger protein 287	Approved		ZKSCAN13, ZSCAN45	17p11.2	AF217227		ZNF	Zinc fingers C2H2-type	28
13503	ZBTB20	zinc finger and BTB domain containing 20	Approved	ZNF288	ODA-8S, DKFZp566F123, DPZF	3q13.31	AF139460	NM_015642	ZNF	Zinc fingers C2H2-type	28
13081	SCAPER	S-phase cyclin A associated protein in the ER	Approved	ZNF291	Zfp291	15q24.3	AB040887, AF242528	NM_020843	ZNF	Zinc fingers C2H2-type	28
18410	ZNF292	zinc finger protein 292	Approved		KIAA0530, ZFP292, bA393I2.3, Zn-15, Zn-16	6q14.3	AB011102	NM_015021	ZNF	Zinc fingers C2H2-type	28
18411	SNAI3	snail family transcriptional repressor 3	Approved	ZNF293	SMUC, Zfp293	16q24.3	BC041461		ZNF	Zinc fingers C2H2-type	28
13083	ZBTB21	zinc finger and BTB domain containing 21	Approved	ZNF295	KIAA1227	21q22.3	AB033053	NM_020727	ZNF	Zinc fingers C2H2-type	28
15981	ZNF296	zinc finger protein 296	Approved	ZNF342		19q13.32	BC019352	NM_145288	ZNF	Zinc fingers C2H2-type	28
13085	ZBTB22	zinc finger and BTB domain containing 22	Approved	ZNF297	BING1, ZNF297A, fruitless, fru, ZBTB22A	6p21.3	Z97183		ZNF	Zinc fingers C2H2-type	28
17908	ZBTB43	zinc finger and BTB domain containing 43	Approved	ZNF297B	KIAA0414, ZNF-X, FLJ22470, ZBTB22B	9q33.3	AF049907	NM_001135776	ZNF	Zinc fingers C2H2-type	28
13999	PRDM15	PR/SET domain 15	Approved	ZNF298, C21orf83		21q22.3	AF276513	NM_022115	ZNF	Zinc fingers C2H2-type	28
13089	ZNF3	zinc finger protein 3	Approved		A8-51, KOX25, PP838, FLJ20216, HF.12, Zfp113	7q22.1	AF027136	NM_017715	ZNF	Zinc fingers C2H2-type	28
13090	ZNF30	zinc finger protein 30	Approved		KOX28, DKFZp686N19164, FLJ20562	19q13.13	X52359	NM_194325	ZNF	Zinc fingers C2H2-type	28
13091	ZNF300	zinc finger protein 300	Approved			5q33.1	AF395541	NM_052860	ZNF	Zinc fingers C2H2-type	28
13848	ZNF302	zinc finger protein 302	Approved		ZNF327, ZNF135L, ZNF140L	19q13.11	AF155656		ZNF	Zinc fingers C2H2-type	28
13505	ZNF304	zinc finger protein 304	Approved			19q13.4	AJ276316		ZNF	Zinc fingers C2H2-type	28
13853	ZKSCAN3	zinc finger with KRAB and SCAN domains 3	Approved	ZNF306, ZNF309	Zfp47, ZF47, ZSCAN35	6p22.1	U71601	NM_024493	ZNF	Zinc fingers C2H2-type	28
13854	ZKSCAN4	zinc finger with KRAB and SCAN domains 4	Approved	ZNF307, ZNF427	p373c6.1, P1P373C6, FLJ32136, ZSCAN36	6p22.1	AK056698	NM_019110	ZNF	Zinc fingers C2H2-type	28
13847	ZNF311	zinc finger protein 311	Approved			6p22.1	AL833166	XM_212581	ZNF	Zinc fingers C2H2-type	28
13506	FEZF2	FEZ family zinc finger 2	Approved	ZNF312	FLJ10142, FKSG36, TOF, FEZL, Zfp312	3p14.2	AF064845	NM_018008	ZNF	Zinc fingers C2H2-type	28
22788	FEZF1	FEZ family zinc finger 1	Approved	ZNF312B		7q31.32	AY726588	NM_001024613	ZNF	Zinc fingers C2H2-type	28
13843	ZNF316	zinc finger protein 316	Approved		MZF-3, ENST00000305834	7p22.1		NM_001278559	ZNF	Zinc fingers C2H2-type	28
13507	ZNF317	zinc finger protein 317	Approved			19p13	AF275255	NM_020933	ZNF	Zinc fingers C2H2-type	28
13578	ZNF318	zinc finger protein 318	Approved		HRIHFB2436, ZFP318	6p21.1	AF090114	NM_014345	ZNF	Zinc fingers C2H2-type	28
13644	ZNF319	zinc finger protein 319	Approved		KIAA1388, Zfp319	16q21	AB037809		ZNF	Zinc fingers C2H2-type	28
13095	ZNF32	zinc finger protein 32	Approved		KOX30	10q11.21	U69645	NM_006973	ZNF	Zinc fingers C2H2-type	28
13842	ZNF320	zinc finger protein 320	Approved		ZFPL, DKFZp686G16228	19q13.41	AF086262	NM_207333	ZNF	Zinc fingers C2H2-type	28
23640	ZNF322	zinc finger protein 322	Approved	ZNF489, ZNF388, HCG12, ZNF322A	bA457M11.3, bA457M11.2	6p22.2	AY376736	NM_024639	ZNF	Zinc fingers C2H2-type	28
14097	ZSCAN31	zinc finger and SCAN domain containing 31	Approved	ZNF310P, ZNF323		6p22.1		NM_030899	ZNF	Zinc fingers C2H2-type	28
14096	ZNF324	zinc finger protein 324	Approved		ZF5128, ZNF324A	19q13.43	AF060503	NM_014347	ZNF	Zinc fingers C2H2-type	28
33107	ZNF324B	zinc finger protein 324B	Approved		FLJ45850	19q13.43	AK127750	NM_207395	ZNF	Zinc fingers C2H2-type	28
14104	ZNF326	zinc finger protein 326	Approved		Zfp326, ZAN75, FLJ20403, ZIRD	1p22.2	BC013102	NM_181781	ZNF	Zinc fingers C2H2-type	28
14209	ZNF329	zinc finger protein 329	Approved		FLJ12586	19q13.43	AK022648	NM_024620	ZNF	Zinc fingers C2H2-type	28
15462	ZNF330	zinc finger protein 330	Approved		NOA36, HSA6591	4q31.21	AJ006591	NM_014487	ZNF	Zinc fingers C2H2-type	28
15489	ZNF331	zinc finger protein 331	Approved		RITA, ZNF463, ZNF361	19q13	AF251515	NM_018555	ZNF	Zinc fingers C2H2-type	28
15624	ZNF333	zinc finger protein 333	Approved		KIAA1806	19p13.12		NM_032433	ZNF	Zinc fingers C2H2-type	28
15806	ZNF334	zinc finger protein 334	Approved		bA179N14.1	20q13.12	AK001331		ZNF	Zinc fingers C2H2-type	28
15807	ZNF335	zinc finger protein 335	Approved		bA465L10.2, NIF-1	20q13.12	AK026157	NM_022095	ZNF	Zinc fingers C2H2-type	28
15808	GZF1	GDNF inducible zinc finger protein 1	Approved	ZNF336	dJ322G13.2, ZBTB23	20p11.21	AK025447	NM_022482	ZNF	Zinc fingers C2H2-type	28
15809	ZNF337	zinc finger protein 337	Approved		dJ694B14.1	20p11.21			ZNF	Zinc fingers C2H2-type	28
15940	ZFP64	ZFP64 zinc finger protein	Approved	ZNF338	FLJ10734, dJ831D17.1, FLJ12628, dJ548G19.1	20q13.2	AK001596	NM_018197	ZNF	Zinc fingers C2H2-type	28
15804	OVOL2	ovo like zinc finger 2	Approved	ZNF339, CHED1	bA504H3.3, HOVO2, CHED	20p11.23	AK022284	NM_021220	ZNF	Zinc fingers C2H2-type	28
13096	ZNF33A	zinc finger protein 33A	Approved	ZNF33, ZNF11A	KOX5, KOX31, KIAA0065, FLJ23404, ZZAPK	10p11.1	D31763	NM_006974	ZNF	Zinc fingers C2H2-type	28
13097	ZNF33B	zinc finger protein 33B	Approved	ZNF11B	KOX31, KOX2	10q11.21	X68688, AJ491697	NM_006955	ZNF	Zinc fingers C2H2-type	28
13098	ZNF34	zinc finger protein 34	Approved		KOX32	8q24.3	BC028136	NM_030580	ZNF	Zinc fingers C2H2-type	28
16094	ZBTB46	zinc finger and BTB domain containing 46	Approved	ZNF340, BTBD4	FLJ13502, RINZF, BZEL	20q13.33	AK131482	NM_025224	ZNF	Zinc fingers C2H2-type	28
15992	ZNF341	zinc finger protein 341	Approved		dJ553F4.3	20q11.22	AK027550		ZNF	Zinc fingers C2H2-type	28
16017	ZNF343	zinc finger protein 343	Approved		MGC10715	20p13	AK096911	NM_024325	ZNF	Zinc fingers C2H2-type	28
16367	ZNF345	zinc finger protein 345	Approved		HZF10	19q13.12	X78933		ZNF	Zinc fingers C2H2-type	28
16447	ZNF347	zinc finger protein 347	Approved		ZNF1111	19q13.3	AY029765	NM_032584	ZNF	Zinc fingers C2H2-type	28
16682	ZBTB33	zinc finger and BTB domain containing 33	Approved		ZNF-kaiso, kaiso, WUGSC:H_DJ525N14.1, KAISO, ZNF348	Xq24	BC042753	NM_006777	ZNF	Zinc fingers C2H2-type	28
13099	ZNF35	zinc finger protein 35	Approved		HF.10, HF10, Zfp105	3p21.31	X07289	NM_003420	ZNF	Zinc fingers C2H2-type	28
16656	ZNF350	zinc finger protein 350	Approved		ZBRK1, ZFQR	19q13.41	AF295096	NM_021632	ZNF	Zinc fingers C2H2-type	28
11628	ZNF354A	zinc finger protein 354A	Approved	TCF17	KID-1, EZNF, HKL1, KID1	5q35.3	AF116030	NM_005649	ZNF	Zinc fingers C2H2-type	28
17197	ZNF354B	zinc finger protein 354B	Approved		KID2, FLJ25008	5q35.3	AK057737	NM_058230	ZNF	Zinc fingers C2H2-type	28
16736	ZNF354C	zinc finger protein 354C	Approved		KID3	5q35.3			ZNF	Zinc fingers C2H2-type	28
16838	ZNF358	zinc finger protein 358	Approved		FLJ10390, ZFEND	19p13.2	AK001252		ZNF	Zinc fingers C2H2-type	28
13101	ZKSCAN1	zinc finger with KRAB and SCAN domains 1	Approved	ZNF139, ZNF36	KOX18, PHZ-37, ZSCAN33	7q22.1	X52349	NM_003439	ZNF	Zinc fingers C2H2-type	28
13093	ZSCAN20	zinc finger and SCAN domain containing 20	Approved	ZNF360, ZNF31	KOX29	1p35.1	X52360	NM_145238	ZNF	Zinc fingers C2H2-type	28
18079	ZNF362	zinc finger protein 362	Approved		FLJ25476, lin-29, RN	1p35.1		NM_152493	ZNF	Zinc fingers C2H2-type	28
18194	ZNF365	zinc finger protein 365	Approved		KIAA0844, UAN	10q21.2	AB020651	NM_014951	ZNF	Zinc fingers C2H2-type	28
18316	ZNF366	zinc finger protein 366	Approved		FLJ39796	5q13.1	AK097115		ZNF	Zinc fingers C2H2-type	28
18320	ZNF367	zinc finger protein 367	Approved		FLJ33970	9q22.32	AK091289		ZNF	Zinc fingers C2H2-type	28
13102	ZNF37A	zinc finger protein 37A	Approved		KOX21, ZNF37	10p11.1	X69115	NM_003421	ZNF	Zinc fingers C2H2-type	28
13104	ZSCAN21	zinc finger and SCAN domain containing 21	Approved	ZNF38	DKFZp434L134, NY-REN-21, Zipro1	7q22.1	AL136865	NM_145914	ZNF	Zinc fingers C2H2-type	28
17409	ZNF382	zinc finger protein 382	Approved		FLJ14686, KS1	19q13.12	AF513816	NM_032825	ZNF	Zinc fingers C2H2-type	28
18609	ZNF383	zinc finger protein 383	Approved		FLJ35863	19q13.13	AY438646	NM_152604	ZNF	Zinc fingers C2H2-type	28
11955	ZNF384	zinc finger protein 384	Approved	TNRC1	CAGH1A, CIZ, NMP4, NP	12p13.31	U80738		ZNF	Zinc fingers C2H2-type	28
21193	ZSCAN23	zinc finger and SCAN domain containing 23	Approved	ZNF453, ZNF390	dJ29K1.3.1	6p22.1	AK092117	XM_167147	ZNF	Zinc fingers C2H2-type	28
18779	ZNF391	zinc finger protein 391	Approved		dJ153G14.3	6p22.1	BC132797	NM_001076781	ZNF	Zinc fingers C2H2-type	28
20813	ZSCAN16	zinc finger and SCAN domain containing 16	Approved	ZNF392, ZNF435	FLJ22191, dJ265C24.3	6p22.1	AK025844	NM_025231	ZNF	Zinc fingers C2H2-type	28
18830	KLF17	Kruppel like factor 17	Approved	ZNF393	Zfp393, FLJ40160	1p34.1	BC049844	NM_173484	ZNF	Zinc fingers C2H2-type	28
18832	ZNF394	zinc finger protein 394	Approved		ZKSCAN14, FLJ12298, ZSCAN46	7q22.1	BC025241	NM_032164	ZNF	Zinc fingers C2H2-type	28
18737	ZNF395	zinc finger protein 395	Approved		PRF-1, HDBP2, PBF, DKFZp434K1210	8p21.1	AB044750		ZNF	Zinc fingers C2H2-type	28
18824	ZNF396	zinc finger protein 396	Approved		ZSCAN14, FLJ31213	18q12.2	AK055775	NM_145756	ZNF	Zinc fingers C2H2-type	28
18818	ZNF397	zinc finger protein 397	Approved	ZNF47	ZSCAN15, MGC13250	18q12.2	BC006172	NM_032347	ZNF	Zinc fingers C2H2-type	28
18373	ZNF398	zinc finger protein 398	Approved		ZER6, KIAA1339, P51, P71	7q35	AB037760		ZNF	Zinc fingers C2H2-type	28
19417	ZNF404	zinc finger protein 404	Approved			19q13.31	XM_092027	NM_001033719	ZNF	Zinc fingers C2H2-type	28
19899	ZFAT	zinc finger and AT-hook domain containing	Approved	ZNF406, ZFAT1	KIAA1485	8q24.22	BC025423	NM_001029939	ZNF	Zinc fingers C2H2-type	28
19904	ZNF407	zinc finger protein 407	Approved		FLJ20307, FLJ13839, KIAA1703	18q23	AB051490	NM_017757	ZNF	Zinc fingers C2H2-type	28
20041	ZNF408	zinc finger protein 408	Approved		FLJ12827	11p11.2	AF346626	NM_024741	ZNF	Zinc fingers C2H2-type	28
20152	ZFHX2	zinc finger homeobox 2	Approved	ZNF409	KIAA1762, KIAA1056, ZFH-5	14q11.2	AB051549	NM_014894	ZNF	Zinc fingers C2H2-type	28
4920	HIVEP1	human immunodeficiency virus type I enhancer binding protein 1	Approved	ZNF40	CIRIP, MBP-1, CRYBP1, PRDII-BF1, ZAS1, Schnurri-1, ZNF40A	6p24.1	J05011	NM_002114	ZNF	Zinc fingers C2H2-type	28
4921	HIVEP2	human immunodeficiency virus type I enhancer binding protein 2	Approved		MBP-2, HIV-EP2, MIBP1, ZAS2, Schnurri-2, ZNF40B	6q24.2	M60119		ZNF	Zinc fingers C2H2-type	28
13561	HIVEP3	human immunodeficiency virus type I enhancer binding protein 3	Approved		KRC, KBP1, KBP-1, SHN3, FLJ16752, KIAA1555, ZAS3, Schnurri-3, ZNF40C	1p34.2	AF278765	NM_024503	ZNF	Zinc fingers C2H2-type	28
13107	ZNF41	zinc finger protein 41	Approved		MGC8941, MRX89	Xp11.3	X60155	NM_153380	ZNF	Zinc fingers C2H2-type	28
20144	ZNF410	zinc finger protein 410	Approved		APA1, APA-1	14q24.3	U90919	NM_021188	ZNF	Zinc fingers C2H2-type	28
20630	ZNF414	zinc finger protein 414	Approved		MGC15716, Zfp414	19p13.2	AK074191	NM_032370	ZNF	Zinc fingers C2H2-type	28
20636	ZNF415	zinc finger protein 415	Approved			19q13.42	AK002053	NM_018355	ZNF	Zinc fingers C2H2-type	28
20645	ZNF416	zinc finger protein 416	Approved		FLJ20557	19q13.4	BC000130	NM_017879	ZNF	Zinc fingers C2H2-type	28
20646	ZNF417	zinc finger protein 417	Approved		MGC34079	19q13.43	BC025783	NM_152475	ZNF	Zinc fingers C2H2-type	28
20647	ZNF418	zinc finger protein 418	Approved		KIAA1956, FLJ31551	19q13.43	AB075836, AY695825	NM_133460	ZNF	Zinc fingers C2H2-type	28
20648	ZNF419	zinc finger protein 419	Approved	ZNF419A	ZAPHIR	19q13.43	AK026886	NM_024691	ZNF	Zinc fingers C2H2-type	28
13108	MZF1	myeloid zinc finger 1	Approved	ZNF42	ZSCAN6, MZF1B, MZF-1, Zfp98	19q13.43	M58297	NM_198055	ZNF	Zinc fingers C2H2-type	28
20649	ZNF420	zinc finger protein 420	Approved		FLJ32191	19q13.12	AK056695	NM_144689	ZNF	Zinc fingers C2H2-type	28
16762	ZNF423	zinc finger protein 423	Approved		KIAA0760, OAZ, hOAZ, Ebfaz, Zfp104, NPHP14, JBTS19	16q12.1	AB018303	NM_015069	ZNF	Zinc fingers C2H2-type	28
20690	ZNF425	zinc finger protein 425	Approved			7q36.1	AK056498	XM_088140	ZNF	Zinc fingers C2H2-type	28
20725	ZNF426	zinc finger protein 426	Approved		MGC2663	19p13.2	AK095759	NM_024106	ZNF	Zinc fingers C2H2-type	28
20804	ZNF428	zinc finger protein 428	Approved	C19orf37	MGC51082, Zfp428	19q13.31	AY257197	NM_182498	ZNF	Zinc fingers C2H2-type	28
20817	ZNF429	zinc finger protein 429	Approved			19p12	AY269786	NM_001001415	ZNF	Zinc fingers C2H2-type	28
13109	ZNF43	zinc finger protein 43	Approved	ZNF39L1	HTF6, KOX27	19p12	X59244	NM_003423	ZNF	Zinc fingers C2H2-type	28
20808	ZNF430	zinc finger protein 430	Approved		FLJ13659	19p12	AK023721	NM_025189	ZNF	Zinc fingers C2H2-type	28
20809	ZNF431	zinc finger protein 431	Approved		KIAA1969	19p12	AB075849	XM_086098	ZNF	Zinc fingers C2H2-type	28
20810	ZNF432	zinc finger protein 432	Approved		KIAA0798	19q13.41	AB018341	NM_014650	ZNF	Zinc fingers C2H2-type	28
20811	ZNF433	zinc finger protein 433	Approved		FLJ40981	19p13.2	AK098300	NM_152602	ZNF	Zinc fingers C2H2-type	28
20812	ZSCAN32	zinc finger and SCAN domain containing 32	Approved	ZNF434	FLJ20417	16p13.3	AK000424	NM_017810	ZNF	Zinc fingers C2H2-type	28
20814	ZNF436	zinc finger protein 436	Approved		KIAA1710, Zfp46	1p36.12	AB051497	NM_030634	ZNF	Zinc fingers C2H2-type	28
20868	ZBTB2	zinc finger and BTB domain containing 2	Approved		KIAA1483, ZNF437, bA351K16.2	6q25.1	BC020172	NM_020861	ZNF	Zinc fingers C2H2-type	28
21029	ZNF438	zinc finger protein 438	Approved		bA330O11.1	10p11.23	AK057323	NM_182755	ZNF	Zinc fingers C2H2-type	28
20873	ZNF439	zinc finger protein 439	Approved		DKFZp571K0837	19p13.2	AL833935		ZNF	Zinc fingers C2H2-type	28
13110	ZNF44	zinc finger protein 44	Approved	ZNF58, ZNF55	KOX7, ZNF504	19p13.2	X52338	NM_016264	ZNF	Zinc fingers C2H2-type	28
20874	ZNF440	zinc finger protein 440	Approved		FLJ37933	19p13.2	AK095252	NM_152357	ZNF	Zinc fingers C2H2-type	28
20875	ZNF441	zinc finger protein 441	Approved		FLJ38637	19p13.2	AK095956	NM_152355	ZNF	Zinc fingers C2H2-type	28
20877	ZNF442	zinc finger protein 442	Approved		FLJ14356	19p13.2	AK024418	NM_030824	ZNF	Zinc fingers C2H2-type	28
20878	ZNF443	zinc finger protein 443	Approved		ZK1	19p13.2	AB011414	NM_005815	ZNF	Zinc fingers C2H2-type	28
16052	ZNF444	zinc finger protein 444	Approved		ZSCAN17, FLJ11137, EZF2	19q13.43	AB052954	NM_018337	ZNF	Zinc fingers C2H2-type	28
21018	ZNF445	zinc finger protein 445	Approved	ZNF168	ZKSCAN15, ZSCAN47	3p21.31	AY262260	NM_181489	ZNF	Zinc fingers C2H2-type	28
21036	ZNF446	zinc finger protein 446	Approved		ZKSCAN20, FLJ20626, ZSCAN52	19q13.43		NM_017908	ZNF	Zinc fingers C2H2-type	28
21037	ZSCAN18	zinc finger and SCAN domain containing 18	Approved	ZNF447	FLJ12895	19q13.43	AY280799, AY279352	NM_023926	ZNF	Zinc fingers C2H2-type	28
21039	ZNF449	zinc finger protein 449	Approved		ZSCAN19, FLJ23614	Xq26.3	AY280801	NM_152695	ZNF	Zinc fingers C2H2-type	28
13111	ZNF45	zinc finger protein 45	Approved	ZNF13		19q13.2	M67509	NM_003425	ZNF	Zinc fingers C2H2-type	28
21143	ZBTB24	zinc finger and BTB domain containing 24	Approved	ZNF450	KIAA0441, BIF1, PATZ2	6q21	AB007901	NM_014797	ZNF	Zinc fingers C2H2-type	28
21091	ZNF451	zinc finger protein 451	Approved		KIAA0576, COASTER, dJ417I1.1, KIAA1702	6p12.1	AB011148	NM_015555	ZNF	Zinc fingers C2H2-type	28
21200	ZNF454	zinc finger protein 454	Approved		FLJ37444	5q35.3	AK094763	NM_001178089	ZNF	Zinc fingers C2H2-type	28
13112	ZBTB25	zinc finger and BTB domain containing 25	Approved	ZNF46, C14orf51	KUP	14q23.3	X16576	NM_006977	ZNF	Zinc fingers C2H2-type	28
21628	ZNF460	zinc finger protein 460	Approved	ZNF272	HZF8	19q13.4	X78931	NM_006635	ZNF	Zinc fingers C2H2-type	28
21629	ZNF461	zinc finger protein 461	Approved		GIOT-1, MGC33911	19q13.13	BX649031	NM_153257	ZNF	Zinc fingers C2H2-type	28
21684	ZNF462	zinc finger protein 462	Approved		DKFZP762N2316, KIAA1803, Zfp462	9q31.2	AB058706	NM_021224	ZNF	Zinc fingers C2H2-type	28
17922	REPIN1	replication initiator 1	Approved	ZNF464	RIP60, AP4, H_DJ0584D14.12, Zfp464	7q36.1	AF201303	NM_014374	ZNF	Zinc fingers C2H2-type	28
23154	ZNF467	zinc finger protein 467	Approved		EZI, Zfp467	7q36.1	BC029296	NM_207336	ZNF	Zinc fingers C2H2-type	28
33105	ZNF468	zinc finger protein 468	Approved			19q13.41	AK023558	NM_001008801	ZNF	Zinc fingers C2H2-type	28
23216	ZNF469	zinc finger protein 469	Approved		KIAA1858	16q24.2	AB058761	NG_012236	ZNF	Zinc fingers C2H2-type	28
22220	ZNF470	zinc finger protein 470	Approved		CZF-1, FLJ26175	19q13.43	AK129686	NM_001001668	ZNF	Zinc fingers C2H2-type	28
23226	ZNF471	zinc finger protein 471	Approved		KIAA1396, Z1971	19q13.43	AB037817	NM_020813	ZNF	Zinc fingers C2H2-type	28
23239	ZNF473	zinc finger protein 473	Approved		KIAA1141, DKFZP434N043, HZFP100	19q13.33	AB032967	XM_046390	ZNF	Zinc fingers C2H2-type	28
23245	ZNF474	zinc finger protein 474	Approved		4933409D10Rik, FLJ32921	5q23.2	AK057483	NM_207317	ZNF	Zinc fingers C2H2-type	28
23328	ZFP1	ZFP1 zinc finger protein	Approved		FLJ34243, ZNF475	16q23.1	AK094761	NM_153688	ZNF	Zinc fingers C2H2-type	28
12860	ZBTB14	zinc finger and BTB domain containing 14	Approved	ZFP161	ZNF478	18p11.31	D89859	NM_003409	ZNF	Zinc fingers C2H2-type	28
23258	ZNF479	zinc finger protein 479	Approved		KR19	7p11.2	AF277624	XM_291202	ZNF	Zinc fingers C2H2-type	28
13114	ZNF48	zinc finger protein 48	Approved	ZNF553	DKFZp762K013, FLJ31751, MGC43952	16p11.2	M88358, AK056313	NM_152652	ZNF	Zinc fingers C2H2-type	28
23305	ZNF480	zinc finger protein 480	Approved		MGC32104	19q13.41	AY512662	NM_144684	ZNF	Zinc fingers C2H2-type	28
23383	ZBTB26	zinc finger and BTB domain containing 26	Approved	ZNF481		9q33.2	AB046792	NM_020924	ZNF	Zinc fingers C2H2-type	28
16764	ZBTB6	zinc finger and BTB domain containing 6	Approved	ZNF482	ZID	9q33.2	X82018	NM_006626	ZNF	Zinc fingers C2H2-type	28
23384	ZNF483	zinc finger protein 483	Approved		ZKSCAN16, KIAA1962, ZSCAN48	9q31.3	AB075842	XM_088567	ZNF	Zinc fingers C2H2-type	28
23385	ZNF484	zinc finger protein 484	Approved		BA526D8.4, FLJ33884	9q22.31	AK091203	XM_046861	ZNF	Zinc fingers C2H2-type	28
23440	ZNF485	zinc finger protein 485	Approved			10q11.21	AK074679	NM_145312	ZNF	Zinc fingers C2H2-type	28
20807	ZNF486	zinc finger protein 486	Approved	KRBO2	MGC2396	19p12	BC008936	NM_052852	ZNF	Zinc fingers C2H2-type	28
23488	ZNF487	zinc finger protein 487	Approved	KRBO1, ZNF487P		10q11.21		NM_001355444.1	ZNF	Zinc fingers C2H2-type	28
23535	ZNF488	zinc finger protein 488	Approved		FLJ32104	10q11.22	AK056666	NM_153034	ZNF	Zinc fingers C2H2-type	28
23705	ZNF490	zinc finger protein 490	Approved		KIAA1198	19p13.2-p13.13	AB033024	NM_020714	ZNF	Zinc fingers C2H2-type	28
23706	ZNF491	zinc finger protein 491	Approved		FLJ34791	19p13.2	AK092110	NM_152356	ZNF	Zinc fingers C2H2-type	28
23707	ZNF492	zinc finger protein 492	Approved	ZNF115	KIAA1473	19p13.11	AB040906	NM_020855	ZNF	Zinc fingers C2H2-type	28
23708	ZNF493	zinc finger protein 493	Approved		FLJ36504	19p12	AK093823, BC006408, BC022394	NM_175910	ZNF	Zinc fingers C2H2-type	28
23709	ZSCAN4	zinc finger and SCAN domain containing 4	Approved	ZNF494	FLJ35105	19q13.43	AK092424	NM_152677	ZNF	Zinc fingers C2H2-type	28
23710	ZSCAN5A	zinc finger and SCAN domain containing 5A	Approved	ZNF495, ZSCAN5	MGC4161	19q13.43	AK098700	NM_024303	ZNF	Zinc fingers C2H2-type	28
34246	ZSCAN5B	zinc finger and SCAN domain containing 5B	Approved		ZNF495B, ZNF371	19q13.43		NM_001080456	ZNF	Zinc fingers C2H2-type	28
34294	ZSCAN5C	zinc finger and SCAN domain containing 5C	Approved	ZSCAN5CP	ZNF495C	19q13.43		NG_012782	ZNF	Zinc fingers C2H2-type	28
37706	ZSCAN5DP	zinc finger and SCAN domain containing 5D pseudogene	Approved	ZSCAN5DP, ZSCAN5D	ZNF495D	19q13.43		XM_001725568.1	ZNF	Zinc fingers C2H2-type	28
23713	ZNF496	zinc finger protein 496	Approved		ZKSCAN17, MGC15548, ZSCAN49	1q44	BC007263	NM_032752	ZNF	Zinc fingers C2H2-type	28
23714	ZNF497	zinc finger protein 497	Approved		FLJ44773	19q13.43	AK126727	NM_198458	ZNF	Zinc fingers C2H2-type	28
21961	ZSCAN25	zinc finger and SCAN domain containing 25	Approved	ZNF498	FLJ32468	7q22.1	AK057030	NM_145115	ZNF	Zinc fingers C2H2-type	28
23715	ZBTB45	zinc finger and BTB domain containing 45	Approved	ZNF499	FLJ14486	19q13.43	AK027392	NM_032792	ZNF	Zinc fingers C2H2-type	28
4929	ZSCAN22	zinc finger and SCAN domain containing 22	Approved	ZNF50, HKR2		19q13.43	M20675	NM_181846	ZNF	Zinc fingers C2H2-type	28
23716	ZNF500	zinc finger protein 500	Approved		ZKSCAN18, KIAA0557, ZSCAN50	16p13.3	AB011129	XM_085507	ZNF	Zinc fingers C2H2-type	28
23717	ZNF501	zinc finger protein 501	Approved	ZNF52	MGC21738	3p21.31	BC013762	NM_145044	ZNF	Zinc fingers C2H2-type	28
23718	ZNF502	zinc finger protein 502	Approved		FLJ14855, FLJ12515	3p21.31	AK022577	NM_033210	ZNF	Zinc fingers C2H2-type	28
23589	ZNF503	zinc finger protein 503	Approved		FLJ45745, MGC2555, Nlz2	10q22.2	AK127647	NM_032772	ZNF	Zinc fingers C2H2-type	28
23780	ZNF506	zinc finger protein 506	Approved		DKFZp761G1812	19p13.11	AK095575	XM_036218	ZNF	Zinc fingers C2H2-type	28
23783	ZNF507	zinc finger protein 507	Approved		KIAA1084	19q13.12	AB029007	NM_014910	ZNF	Zinc fingers C2H2-type	28
23803	ADNP2	ADNP homeobox 2	Approved	ZNF508	KIAA0863	18q23	AB020670	NM_014913	ZNF	Zinc fingers C2H2-type	28
19883	ZBTB49	zinc finger and BTB domain containing 49	Approved	ZNF509	FLJ38559	4p16.3	AK095878	NM_145291	ZNF	Zinc fingers C2H2-type	28
1001	BCL6	B cell CLL/lymphoma 6	Approved	ZNF51	ZBTB27, LAZ3, BCL5, BCL6A	3q27.3		NM_001706	ZNF	Zinc fingers C2H2-type	28
29161	ZNF510	zinc finger protein 510	Approved		KIAA0972	9q22.33	AB023189	NM_014930	ZNF	Zinc fingers C2H2-type	28
28445	ZNF511	zinc finger protein 511	Approved		MGC30006	10q26.3	AK091711	NM_145806	ZNF	Zinc fingers C2H2-type	28
29380	ZNF512	zinc finger protein 512	Approved		KIAA1805	2p23.3	AL833748	NM_032434	ZNF	Zinc fingers C2H2-type	28
26498	ZNF513	zinc finger protein 513	Approved		FLJ32203, RP58	2p23.3	AL833946	NM_144631	ZNF	Zinc fingers C2H2-type	28
25894	ZNF514	zinc finger protein 514	Approved		FLJ14457	2q11.1	AL832263	NM_032788	ZNF	Zinc fingers C2H2-type	28
28510	GLIS3	GLIS family zinc finger 3	Approved	ZNF515	MGC33662	9p24.2	BC033899	NM_152629	ZNF	Zinc fingers C2H2-type	28
28990	ZNF516	zinc finger protein 516	Approved		HsT287, KIAA0222	18q23	D86975	NM_014643	ZNF	Zinc fingers C2H2-type	28
27984	ZNF517	zinc finger protein 517	Approved			8q24.3	AK096527	XM_291261	ZNF	Zinc fingers C2H2-type	28
29009	ZNF518A	zinc finger protein 518A	Approved	ZNF518	KIAA0335	10q24.1	AB002333	NM_014803	ZNF	Zinc fingers C2H2-type	28
29365	ZNF518B	zinc finger protein 518B	Approved		KIAA1729	4p16.1	AB051516	NM_053042	ZNF	Zinc fingers C2H2-type	28
30574	ZNF519	zinc finger protein 519	Approved		HsT2362, FLJ36809	18p11.21	BC024227	NM_145287	ZNF	Zinc fingers C2H2-type	28
24605	ZNF521	zinc finger protein 521	Approved		EHZF, Evi3	18q11.2	AK027354	NM_015461	ZNF	Zinc fingers C2H2-type	28
28322	ZNF524	zinc finger protein 524	Approved		MGC23143	19q13.43	BC014666	NM_153219	ZNF	Zinc fingers C2H2-type	28
29423	ZNF525	zinc finger protein 525	Approved		KIAA1979	19q13.42	AB075859	NR_003699	ZNF	Zinc fingers C2H2-type	28
29415	ZNF526	zinc finger protein 526	Approved		KIAA1951, MGC4267	19q13.31	AB075831	XM_057401	ZNF	Zinc fingers C2H2-type	28
29385	ZNF527	zinc finger protein 527	Approved		KIAA1829	19q13.12	AB058732, AK091585	NM_032453	ZNF	Zinc fingers C2H2-type	28
29384	ZNF528	zinc finger protein 528	Approved		KIAA1827	19q13.41	AB058730	NM_032423	ZNF	Zinc fingers C2H2-type	28
29328	ZNF529	zinc finger protein 529	Approved		KIAA1615	19q13.12	AK025110	NM_020951	ZNF	Zinc fingers C2H2-type	28
29297	ZNF530	zinc finger protein 530	Approved		KIAA1508	19q13.43	AK096831	NM_020880	ZNF	Zinc fingers C2H2-type	28
29312	ZFP14	ZFP14 zinc finger protein	Approved		KIAA1559, ZNF531	19q13.13	AB046779	NM_020917	ZNF	Zinc fingers C2H2-type	28
30940	ZNF532	zinc finger protein 532	Approved		FLJ10697	18q21.32	AB046849	NM_018181	ZNF	Zinc fingers C2H2-type	28
26337	ZNF534	zinc finger protein 534	Approved	KRBO3	FLJ25344	19q13.41	AK058073	NM_182512	ZNF	Zinc fingers C2H2-type	28
29025	ZNF536	zinc finger protein 536	Approved		KIAA0390	19q13.11		NM_014717	ZNF	Zinc fingers C2H2-type	28
30700	TSHZ3	teashirt zinc finger homeobox 3	Approved	ZNF537	KIAA1474, TSH3	19q12	AL136805	NM_020856	ZNF	Zinc fingers C2H2-type	28
16763	ZBTB32	zinc finger and BTB domain containing 32	Approved		TZFP, FAZF, FAXF, Rog, ZNF538	19q13.12	AF130255	NM_014383	ZNF	Zinc fingers C2H2-type	28
25331	ZNF540	zinc finger protein 540	Approved		DKFZp547B0714	19q13.13	AL832315	NM_152606	ZNF	Zinc fingers C2H2-type	28
25294	ZNF541	zinc finger protein 541	Approved		DKFZp434I1930	19q13.33	AL136846	NM_032255	ZNF	Zinc fingers C2H2-type	28
25393	ZNF542P	zinc finger protein 542, pseudogene	Approved	ZNF542	DKFZp686B2197	19q13.43	AL833621		ZNF	Zinc fingers C2H2-type	28
25281	ZNF543	zinc finger protein 543	Approved		DKFZp434H055	19q13.43	AL834534	XM_064865	ZNF	Zinc fingers C2H2-type	28
16759	ZNF544	zinc finger protein 544	Approved		AF020591	19q13.43	AF020591	NM_014480	ZNF	Zinc fingers C2H2-type	28
28682	ZFP82	ZFP82 zinc finger protein	Approved	ZNF545	MGC45380, KIAA1948	19q13.13	AL834267	NM_133466	ZNF	Zinc fingers C2H2-type	28
28671	ZNF546	zinc finger protein 546	Approved	ZNF49	MGC43537	19q13.2	BC045649	NM_178544	ZNF	Zinc fingers C2H2-type	28
26432	ZNF547	zinc finger protein 547	Approved		FLJ31100	19q13.43	AK055662	NM_173631	ZNF	Zinc fingers C2H2-type	28
26561	ZNF548	zinc finger protein 548	Approved		FLJ32932	19q13.43	AK057494	NM_152909	ZNF	Zinc fingers C2H2-type	28
26632	ZNF549	zinc finger protein 549	Approved		FLJ34917	19q13.43	AK092236	NM_153263	ZNF	Zinc fingers C2H2-type	28
28643	ZNF550	zinc finger protein 550	Approved		MGC41917	19q13.43	AL833214	NM_153231	ZNF	Zinc fingers C2H2-type	28
25108	ZNF551	zinc finger protein 551	Approved		DKFZp686H1038	19q13.43	BX538151	NM_138347	ZNF	Zinc fingers C2H2-type	28
26135	ZNF552	zinc finger protein 552	Approved		FLJ21603	19q13.43	AK097041	NM_024762	ZNF	Zinc fingers C2H2-type	28
26629	ZNF554	zinc finger protein 554	Approved		FLJ34817	19p13.3	AK027860	NM_152303	ZNF	Zinc fingers C2H2-type	28
28382	ZNF555	zinc finger protein 555	Approved		MGC26707	19p13.3	AL832140	NM_152791	ZNF	Zinc fingers C2H2-type	28
25669	ZNF556	zinc finger protein 556	Approved		FLJ11637	19p13.3	BC009374	NM_024967	ZNF	Zinc fingers C2H2-type	28
28632	ZNF557	zinc finger protein 557	Approved		MGC4054	19p13.2	AK095524	NM_024341	ZNF	Zinc fingers C2H2-type	28
26422	ZNF558	zinc finger protein 558	Approved		FLJ30932	19p13.2	AK055494	NM_144693	ZNF	Zinc fingers C2H2-type	28
28197	ZNF559	zinc finger protein 559	Approved		MGC13105	19p13.2	AL389937	NM_032497	ZNF	Zinc fingers C2H2-type	28
13124	ZNF56	zinc finger protein 56	Approved	ZNF742		19p13.1	M88366	NG_023190	ZNF	Zinc fingers C2H2-type	28
26484	ZNF560	zinc finger protein 560	Approved		FLJ31986	19p13.2	AK056548	NM_152476	ZNF	Zinc fingers C2H2-type	28
28684	ZNF561	zinc finger protein 561	Approved		MGC45408	19p13.2	AK074787	NM_152289	ZNF	Zinc fingers C2H2-type	28
25950	ZNF562	zinc finger protein 562	Approved		FLJ20079	19p13.2	AK000086	NM_017656	ZNF	Zinc fingers C2H2-type	28
30498	ZNF563	zinc finger protein 563	Approved		FLJ34797	19p13.2	BC022523	NM_145276	ZNF	Zinc fingers C2H2-type	28
31106	ZNF564	zinc finger protein 564	Approved		MGC26914	19p13.2	BC028367	NM_144976	ZNF	Zinc fingers C2H2-type	28
26726	ZNF565	zinc finger protein 565	Approved		FLJ36991	19q13.12	AK094310	NM_152477	ZNF	Zinc fingers C2H2-type	28
25919	ZNF566	zinc finger protein 566	Approved		FLJ14779, MGC12515	19q13.12	AK074497	NM_032838	ZNF	Zinc fingers C2H2-type	28
28696	ZNF567	zinc finger protein 567	Approved		MGC45586	19q13.12	AK093034	NM_152603	ZNF	Zinc fingers C2H2-type	28
25392	ZNF568	zinc finger protein 568	Approved		DKFZp686B0797	19q13.12	BX640681	NM_198539	ZNF	Zinc fingers C2H2-type	28
24737	ZNF569	zinc finger protein 569	Approved		FLJ32053, ZAP1	19q13.12	AL833408	NM_152484	ZNF	Zinc fingers C2H2-type	28
13125	ZNF57	zinc finger protein 57	Approved	ZNF424		19p13.3	M88368	NM_173480	ZNF	Zinc fingers C2H2-type	28
26416	ZNF570	zinc finger protein 570	Approved		FLJ30791	19q13.12	AK055353	NM_144694	ZNF	Zinc fingers C2H2-type	28
25000	ZNF571	zinc finger protein 571	Approved		HSPC059	19q13.12	AF161544	NM_016536	ZNF	Zinc fingers C2H2-type	28
26758	ZNF572	zinc finger protein 572	Approved		FLJ38002	8q24.13	BX537876	NM_152412	ZNF	Zinc fingers C2H2-type	28
26420	ZNF573	zinc finger protein 573	Approved		FLJ30921	19q13.12	AK074539	NM_152360	ZNF	Zinc fingers C2H2-type	28
26166	ZNF574	zinc finger protein 574	Approved		FLJ22059	19q13.2	AK074788	NM_022752	ZNF	Zinc fingers C2H2-type	28
27606	ZNF575	zinc finger protein 575	Approved		FLJ32567	19q13.31	BC043611	NM_174945	ZNF	Zinc fingers C2H2-type	28
28357	ZNF576	zinc finger protein 576	Approved		MGC2508	19q13.31	AK026353	NM_024327	ZNF	Zinc fingers C2H2-type	28
28673	ZNF577	zinc finger protein 577	Approved		MGC4400	19q13.41	AL832871	NM_032679	ZNF	Zinc fingers C2H2-type	28
26449	ZNF578	zinc finger protein 578	Approved		FLJ31384	19q13.41	AK095562	NM_152472	ZNF	Zinc fingers C2H2-type	28
26646	ZNF579	zinc finger protein 579	Approved		FLJ35453	19q13.42	AK092772	NM_152600	ZNF	Zinc fingers C2H2-type	28
29473	ZNF580	zinc finger protein 580	Approved			19q13.42	AF184939	NM_016202	ZNF	Zinc fingers C2H2-type	28
25017	ZNF581	zinc finger protein 581	Approved		HSPC189, FLJ22550	19q13.42	AK026203	NM_016535	ZNF	Zinc fingers C2H2-type	28
26421	ZNF582	zinc finger protein 582	Approved		FLJ30927	19q13.43	AK055489	NM_144690	ZNF	Zinc fingers C2H2-type	28
26427	ZNF583	zinc finger protein 583	Approved		FLJ31030	19q13.43	AK055592	NM_152478	ZNF	Zinc fingers C2H2-type	28
27318	ZNF584	zinc finger protein 584	Approved		FLJ39899	19q13.43	AK097218	NM_173548	ZNF	Zinc fingers C2H2-type	28
26305	ZNF585A	zinc finger protein 585A	Approved		FLJ23765	19q13.13	AK074345	NM_152655	ZNF	Zinc fingers C2H2-type	28
30948	ZNF585B	zinc finger protein 585B	Approved		FLJ14928, SZFP41	19q13.13	AK027834	NM_152279	ZNF	Zinc fingers C2H2-type	28
25949	ZNF586	zinc finger protein 586	Approved		FLJ20070	19q13.43	AK095993	NM_017652	ZNF	Zinc fingers C2H2-type	28
30955	ZNF587	zinc finger protein 587	Approved		ZF6, FLJ14710, UBF-fl, FLJ20813	19q13.43	AF294842	NM_032828	ZNF	Zinc fingers C2H2-type	28
37142	ZNF587B	zinc finger protein 587B	Approved			19q13.43	AK299091	NM_001204818	ZNF	Zinc fingers C2H2-type	28
16747	ZNF589	zinc finger protein 589	Approved		SZF1	3p21.31	AF114816	NM_016089	ZNF	Zinc fingers C2H2-type	28
28986	ZNF592	zinc finger protein 592	Approved	SCAR5	KIAA0211, CAMOS	15q25.2	D86966	NM_014630	ZNF	Zinc fingers C2H2-type	28
29392	ZNF594	zinc finger protein 594	Approved		KIAA1871	17p13.2	AB058774	XM_290737	ZNF	Zinc fingers C2H2-type	28
27196	ZNF595	zinc finger protein 595	Approved		FLJ31740	4p16.3	BX537887	NM_182524	ZNF	Zinc fingers C2H2-type	28
27268	ZNF596	zinc finger protein 596	Approved			8p23.3	BC026190	NM_173539	ZNF	Zinc fingers C2H2-type	28
26573	ZNF597	zinc finger protein 597	Approved		FLJ33071, HIT-4	16p13.3	AK057633	NM_152457	ZNF	Zinc fingers C2H2-type	28
28079	ZNF598	zinc finger protein 598	Approved		FLJ00086, HEL2	16p13.3	BC029270	NM_178167	ZNF	Zinc fingers C2H2-type	28
26408	ZNF599	zinc finger protein 599	Approved		FLJ30663	19q13.13	AK055225	XM_086046	ZNF	Zinc fingers C2H2-type	28
12936	ZBTB17	zinc finger and BTB domain containing 17	Approved	ZNF151, ZNF60	MIZ1, pHZ-67	1p36.13	U20647	NM_003443	ZNF	Zinc fingers C2H2-type	28
30951	ZNF600	zinc finger protein 600	Approved		KR-ZNF1, DKFZp686F06123	19q13.42	U52096	NM_198457	ZNF	Zinc fingers C2H2-type	28
28068	ZNF605	zinc finger protein 605	Approved			12q24.33	AL832623	NM_183238	ZNF	Zinc fingers C2H2-type	28
25879	ZNF606	zinc finger protein 606	Approved	ZNF328	FLJ14260, KIAA1852	19q13.43	AB058755	NM_025027	ZNF	Zinc fingers C2H2-type	28
28192	ZNF607	zinc finger protein 607	Approved		MGC13071, FLJ14802	19q13.1	AK127464	NM_032689	ZNF	Zinc fingers C2H2-type	28
29238	ZNF608	zinc finger protein 608	Approved		KIAA1281, DKFZp434M098, NY-REN-36	5q23.2	AB033107	XM_114432	ZNF	Zinc fingers C2H2-type	28
29003	ZNF609	zinc finger protein 609	Approved		KIAA0295	15q22.1	BC014251	XM_042833	ZNF	Zinc fingers C2H2-type	28
26687	ZNF610	zinc finger protein 610	Approved		FLJ36040	19q13.41	AK093359	NM_173530	ZNF	Zinc fingers C2H2-type	28
28766	ZNF611	zinc finger protein 611	Approved		MGC5384	19q13.41	AK091389	NM_030972	ZNF	Zinc fingers C2H2-type	28
25827	ZNF613	zinc finger protein 613	Approved		FLJ13590	19q13.41	AK027565	NM_024840	ZNF	Zinc fingers C2H2-type	28
24722	ZNF614	zinc finger protein 614	Approved		FLJ21941	19q13.41	BC022246	NM_025040	ZNF	Zinc fingers C2H2-type	28
24740	ZNF615	zinc finger protein 615	Approved		FLJ33710	19q13.41	AK096691	NM_198480	ZNF	Zinc fingers C2H2-type	28
28062	ZNF616	zinc finger protein 616	Approved		MGC45556	19q13.41	AK092266	XM_030892	ZNF	Zinc fingers C2H2-type	28
29416	ZNF618	zinc finger protein 618	Approved		KIAA1952, NEDD10	9q32	BC012922	XM_054983	ZNF	Zinc fingers C2H2-type	28
26910	ZNF619	zinc finger protein 619	Approved		FLJ90764	3p22.1	AK075245	NM_173656	ZNF	Zinc fingers C2H2-type	28
1002	BCL6B	B cell CLL/lymphoma 6B	Approved	ZNF62	ZBTB28, BAZF	17p13.1	AI672318	NM_181844	ZNF	Zinc fingers C2H2-type	28
28742	ZNF620	zinc finger protein 620	Approved		MGC50836	3p22.1	AK093599	XM_171060	ZNF	Zinc fingers C2H2-type	28
24787	ZNF621	zinc finger protein 621	Approved		FLJ45246	3p22.1	AK127181	NM_198484	ZNF	Zinc fingers C2H2-type	28
29084	ZNF623	zinc finger protein 623	Approved		KIAA0628	8q24.3	AB014528	NM_014789	ZNF	Zinc fingers C2H2-type	28
29254	ZNF624	zinc finger protein 624	Approved		KIAA1349	17p11.2	AB037770	XM_047617	ZNF	Zinc fingers C2H2-type	28
30571	ZNF625	zinc finger protein 625	Approved			19p13.2	BC007868	NM_145233	ZNF	Zinc fingers C2H2-type	28
30461	ZNF626	zinc finger protein 626	Approved			19p12	BC007116	NM_145297	ZNF	Zinc fingers C2H2-type	28
30570	ZNF627	zinc finger protein 627	Approved		FLJ90365	19p13.2	AK074846	NM_145295	ZNF	Zinc fingers C2H2-type	28
28054	ZNF628	zinc finger protein 628	Approved		ZEC, Zfp628	19q13.42	AF367249	XM_058964	ZNF	Zinc fingers C2H2-type	28
29008	ZNF629	zinc finger protein 629	Approved	ZNF65	KIAA0326	16p11.2	AB002324	NM_015309	ZNF	Zinc fingers C2H2-type	28
28855	ZNF630	zinc finger protein 630	Approved		BC037316, dJ54B20.2, FLJ20573, MGC138344	Xp11.23	AK000580	NM_001037735	ZNF	Zinc fingers C2H2-type	28
31684	YY2	YY2 transcription factor	Approved		ZNF631	Xp22.12	AK091850	NM_206923	ZNF	Zinc fingers C2H2-type	28
30950	ZNF639	zinc finger protein 639	Approved		ANC-2H01, ZASC1	3q26.33	BC020500	NM_016331	ZNF	Zinc fingers C2H2-type	28
12955	ZKSCAN7	zinc finger with KRAB and SCAN domains 7	Approved	ZNF64, ZNF448, ZNF167	FLJ12738, ZSCAN39	3p21.31	L32164, AY280798	NM_018651	ZNF	Zinc fingers C2H2-type	28
31834	ZNF641	zinc finger protein 641	Approved		FLJ31295	12q13.11	BC018090	NM_152320	ZNF	Zinc fingers C2H2-type	28
24708	ZFP69	ZFP69 zinc finger protein	Approved	ZNF642	ZKSCAN23A, FLJ16030, ZFP69A, ZSCAN54A	1p34.2	AK122618	NM_198494	ZNF	Zinc fingers C2H2-type	28
28053	ZFP69B	ZFP69 zinc finger protein B	Approved	ZNF643	ZKSCAN23B, FLJ34293, ZSCAN54B	1p34.2	BC017498	NM_023070	ZNF	Zinc fingers C2H2-type	28
29004	ZNF646	zinc finger protein 646	Approved		KIAA0296	16p11.2	AB002294	NM_014699	ZNF	Zinc fingers C2H2-type	28
18190	ZNF648	zinc finger protein 648	Approved		FLJ46813	1q25.3	AK128654	XM_060597	ZNF	Zinc fingers C2H2-type	28
25741	ZNF649	zinc finger protein 649	Approved		FLJ12644	19q13.41	BC005368	NM_023074	ZNF	Zinc fingers C2H2-type	28
26955	ZBTB47	zinc finger and BTB domain containing 47	Approved	ZNF651	KIAA1190, DKFZp434N0615	3p22.1	AB033016	NM_145166	ZNF	Zinc fingers C2H2-type	28
29147	ZNF652	zinc finger protein 652	Approved		KIAA0924	17q21.32	AB023141	NM_014897	ZNF	Zinc fingers C2H2-type	28
25196	ZNF653	zinc finger protein 653	Approved		Zip67	19p13.2	AY072704	NM_138783	ZNF	Zinc fingers C2H2-type	28
30899	ZNF655	zinc finger protein 655	Approved		VIK-1, VIK	7q22.1	AY099353	NM_138494	ZNF	Zinc fingers C2H2-type	28
12875	ZIM2	zinc finger imprinted 2	Approved		ZNF656	19q13.4	AF166122		ZNF	Zinc fingers C2H2-type	28
16366	ZIM3	zinc finger imprinted 3	Approved		ZNF657	19q13.43	AF365931		ZNF	Zinc fingers C2H2-type	28
25226	ZNF658	zinc finger protein 658	Approved		MGC35232, DKFZp572C163, FLJ32813	9q21.11	AA482262	NM_033160	ZNF	Zinc fingers C2H2-type	28
26720	ZNF660	zinc finger protein 660	Approved		FLJ36870	3p21.31	AK094189	NM_173658	ZNF	Zinc fingers C2H2-type	28
31930	ZNF662	zinc finger protein 662	Approved		FLJ45880	3p22.1	AK127779	NM_207404	ZNF	Zinc fingers C2H2-type	28
25342	ZNF663P	zinc finger protein 663, pseudogene	Approved	ZNF663	DKFZp547G0215	20q13.12		NM_173643	ZNF	Zinc fingers C2H2-type	28
25406	ZNF664	zinc finger protein 664	Approved	ZNF176	ZFOC1, DKFZp761B128	12q24.31		NM_152437	ZNF	Zinc fingers C2H2-type	28
25885	ZNF665	zinc finger protein 665	Approved		FLJ14345	19q13.42		NM_024733	ZNF	Zinc fingers C2H2-type	28
28854	ZNF667	zinc finger protein 667	Approved		FLJ14011	19q13.43		NM_022103	ZNF	Zinc fingers C2H2-type	28
25821	ZNF668	zinc finger protein 668	Approved		FLJ13479	16p11.2		NM_024706	ZNF	Zinc fingers C2H2-type	28
25736	ZNF669	zinc finger protein 669	Approved		FLJ12606	1q44		NM_024804	ZNF	Zinc fingers C2H2-type	28
28167	ZNF670	zinc finger protein 670	Approved		MGC12466	1q44		NM_033213	ZNF	Zinc fingers C2H2-type	28
26279	ZNF671	zinc finger protein 671	Approved		FLJ23506	19q13.43		NM_024833	ZNF	Zinc fingers C2H2-type	28
26179	ZNF672	zinc finger protein 672	Approved		FLJ22301	1q44	AK027476	NM_024836	ZNF	Zinc fingers C2H2-type	28
17625	ZNF674	zinc finger protein 674	Approved	MRX92	ZNF673B	Xp11.3	AY971607	NM_001039891	ZNF	Zinc fingers C2H2-type	28
30768	ZNF675	zinc finger protein 675	Approved		TIZ, TBZF	19p12		NM_138330	ZNF	Zinc fingers C2H2-type	28
20429	ZNF676	zinc finger protein 676	Approved			19p12	AK097798	NM_001001411	ZNF	Zinc fingers C2H2-type	28
28730	ZNF677	zinc finger protein 677	Approved		MGC48625	19q13.42	BC050038	NM_182609	ZNF	Zinc fingers C2H2-type	28
28652	ZNF678	zinc finger protein 678	Approved		MGC42493	1q42.13	BC042500	NM_178549	ZNF	Zinc fingers C2H2-type	28
28650	ZNF679	zinc finger protein 679	Approved		MGC42415	7q11.21	BC033523	NM_153363	ZNF	Zinc fingers C2H2-type	28
26897	ZNF680	zinc finger protein 680	Approved		FLJ90430	7q11.21	AK074911	NM_178558	ZNF	Zinc fingers C2H2-type	28
26457	ZNF681	zinc finger protein 681	Approved		FLJ31526	19p12	AK056088	NM_138286	ZNF	Zinc fingers C2H2-type	28
28857	ZNF682	zinc finger protein 682	Approved		BC39498_3	19p12	AC006539	NM_033196	ZNF	Zinc fingers C2H2-type	28
28495	ZNF683	zinc finger protein 683	Approved		MGC33414, Hobit	1p36.11	BC029505	NM_173574	ZNF	Zinc fingers C2H2-type	28
28418	ZNF684	zinc finger protein 684	Approved		MGC27466	1p34.2		NM_152373	ZNF	Zinc fingers C2H2-type	28
30489	ZNF688	zinc finger protein 688	Approved			16p11.2	AK122680	NM_145271	ZNF	Zinc fingers C2H2-type	28
25173	ZNF689	zinc finger protein 689	Approved		FLJ90415, TIPUH1	16p11.2	BC014000	NM_138447	ZNF	Zinc fingers C2H2-type	28
13138	ZNF69	zinc finger protein 69	Approved		Cos5	19p13.2	X60076	NM_021915	ZNF	Zinc fingers C2H2-type	28
26673	ZSCAN29	zinc finger and SCAN domain containing 29	Approved	ZNF690	FLJ35867, Zfp690	15q15.3	AF525399	NM_152455	ZNF	Zinc fingers C2H2-type	28
28028	ZNF691	zinc finger protein 691	Approved		Zfp691	1p34.2		NM_015911	ZNF	Zinc fingers C2H2-type	28
26049	ZNF692	zinc finger protein 692	Approved		FLJ20531, Zfp692, AREBP	1q44	BC002948	NM_017865	ZNF	Zinc fingers C2H2-type	28
26002	CASZ1	castor zinc finger 1	Approved		FLJ20321, ZNF693, castor, cst, SRG	1p36.22	AK000328	NM_017766	ZNF	Zinc fingers C2H2-type	28
25677	ZKSCAN2	zinc finger with KRAB and SCAN domains 2	Approved	ZNF694	FLJ23199, ZSCAN34	16p12.1	AK026852	NM_001012981	ZNF	Zinc fingers C2H2-type	28
30954	ZNF695	zinc finger protein 695	Approved		SBZF3	1q44		NM_020394	ZNF	Zinc fingers C2H2-type	28
25872	ZNF696	zinc finger protein 696	Approved		FLJ14129	8q24.3	AK024191	NM_030895	ZNF	Zinc fingers C2H2-type	28
32034	ZNF697	zinc finger protein 697	Approved		MGC45731	1p12	AK027019, BC033126	XM_371286	ZNF	Zinc fingers C2H2-type	28
18791	ZFP57	ZFP57 zinc finger protein	Approved	C6orf40	ZNF698, bA145L22, bA145L22.2	6p22.1	AL050328	XM_294093	ZNF	Zinc fingers C2H2-type	28
24750	ZNF699	zinc finger protein 699	Approved		FLJ38144, hang	19p13.2	BC109268	NM_198535	ZNF	Zinc fingers C2H2-type	28
13139	ZNF7	zinc finger protein 7	Approved		KOX4, HF.16	8q24.3	AB209619	NM_003416	ZNF	Zinc fingers C2H2-type	28
13140	ZNF70	zinc finger protein 70	Approved		Cos17, MGC48959	22q11.23	X60077	NM_021916	ZNF	Zinc fingers C2H2-type	28
25292	ZNF700	zinc finger protein 700	Approved		DKFZp434I1610	19p13.2	AL136732	NM_144566	ZNF	Zinc fingers C2H2-type	28
25597	ZNF701	zinc finger protein 701	Approved		FLJ10891	19q13.41	AK001753	NM_018260	ZNF	Zinc fingers C2H2-type	28
32281	ZNF705A	zinc finger protein 705A	Approved		FLJ16353	12p13.31	AK131339	NM_001004328	ZNF	Zinc fingers C2H2-type	28
32284	ZNF705B	zinc finger protein 705B	Approved			8p23.1		NM_001193630	ZNF	Zinc fingers C2H2-type	28
33202	ZNF705D	zinc finger protein 705D	Approved			8p23.1	BC110823	NM_001039615	ZNF	Zinc fingers C2H2-type	28
33204	ZNF705F	zinc finger protein 705F	Approved			8p23.1			ZNF	Zinc fingers C2H2-type	28
37134	ZNF705G	zinc finger protein 705G	Approved			8p23.1		XM_001720517	ZNF	Zinc fingers C2H2-type	28
27815	ZNF707	zinc finger protein 707	Approved			8q24.3	AK001126	NM_173831	ZNF	Zinc fingers C2H2-type	28
12945	ZNF708	zinc finger protein 708	Approved	ZNF15, ZNF15L1	KOX8	19p12	X52339	NM_021269	ZNF	Zinc fingers C2H2-type	28
20629	ZNF709	zinc finger protein 709	Approved		FLJ38281	19p13.2	AK095600	NM_152601	ZNF	Zinc fingers C2H2-type	28
13141	ZNF71	zinc finger protein 71	Approved		Cos26, EZFIT	19q13.4	X60074	NM_021216	ZNF	Zinc fingers C2H2-type	28
25352	ZNF710	zinc finger protein 710	Approved		DKFZp547K1113, FLJ37393, FLJ00306	15q26.1	AK094712	NM_198526	ZNF	Zinc fingers C2H2-type	28
13128	ZNF711	zinc finger protein 711	Approved	ZNF6	CMPX1, ZNF4, ZNF5, dJ75N13.1, Zfp711, MRX97	Xq21.1	BC006349	NM_021998	ZNF	Zinc fingers C2H2-type	28
22043	ZNF713	zinc finger protein 713	Approved		FLJ39963	7p11.2	AK097282	NM_182633	ZNF	Zinc fingers C2H2-type	28
27124	ZNF714	zinc finger protein 714	Approved			19p12	AK056006	NM_182515	ZNF	Zinc fingers C2H2-type	28
32458	ZNF716	zinc finger protein 716	Approved		FLJ46189	7p11.2	AK131575	NM_001159279	ZNF	Zinc fingers C2H2-type	28
29448	ZNF717	zinc finger protein 717	Approved	ZNF838	X17	3p12.3	AF226994	NM_001128223	ZNF	Zinc fingers C2H2-type	28
26889	ZNF718	zinc finger protein 718	Approved		FLJ90036	4p16.3	AK096662	NM_001039127	ZNF	Zinc fingers C2H2-type	28
26987	ZNF720	zinc finger protein 720	Approved			16p11.2	AK128671	NM_001004300	ZNF	Zinc fingers C2H2-type	28
29425	ZNF721	zinc finger protein 721	Approved		KIAA1982	4p16.3	AK092362	NM_133474	ZNF	Zinc fingers C2H2-type	28
32462	ZNF726	zinc finger protein 726	Approved			19p12	DQ036016, BC046415	XM_001715134	ZNF	Zinc fingers C2H2-type	28
22785	ZNF727	zinc finger protein 727	Approved	ZNF727P		7q11.21		NM_001159522	ZNF	Zinc fingers C2H2-type	28
32463	ZNF728	zinc finger protein 728	Approved			19p12	BC128130	NM_001267716	ZNF	Zinc fingers C2H2-type	28
32464	ZNF729	zinc finger protein 729	Approved			19p12		XM_496301	ZNF	Zinc fingers C2H2-type	28
13143	ZNF73	zinc finger protein 73	Approved	ZNF186	hZNF2, Cos12	22p11.2			ZNF	Zinc fingers C2H2-type	28
32470	ZNF730	zinc finger protein 730	Approved			19p12	AK131472	XM_001719792	ZNF	Zinc fingers C2H2-type	28
37138	ZNF732	zinc finger protein 732	Approved		FLJ59067	4p16.3	AK302099	NM_001137608	ZNF	Zinc fingers C2H2-type	28
32466	ZNF735	zinc finger protein 735	Approved	ZNF735P		7q11.21			ZNF	Zinc fingers C2H2-type	28
32467	ZNF736	zinc finger protein 736	Approved			7q11.21		NM_001170905	ZNF	Zinc fingers C2H2-type	28
32468	ZNF737	zinc finger protein 737	Approved		ZNF102	19p12	BC015765	NM_145289	ZNF	Zinc fingers C2H2-type	28
13144	ZNF74	zinc finger protein 74	Approved		Cos52, Zfp520, ZNF520	22q11.21	X71623	NM_003426	ZNF	Zinc fingers C2H2-type	28
27465	ZNF740	zinc finger protein 740	Approved		Zfp740	12q13.13	BC053557	NM_001004304	ZNF	Zinc fingers C2H2-type	28
6351	KLF8	Kruppel like factor 8	Approved		BKLF3, ZNF741, DXS741	Xp11.21	U28282	NM_007250	ZNF	Zinc fingers C2H2-type	28
17850	HINFP	histone H4 transcription factor	Approved	MIZF	DKFZP434F162, HiNF-P, ZNF743	11q23.3	AL080201	NM_015517	ZNF	Zinc fingers C2H2-type	28
25527	ANKZF1	ankyrin repeat and zinc finger domain containing 1	Approved		FLJ10415, ZNF744	2q35	AF364318	NM_018089	ZNF	Zinc fingers C2H2-type	28
29555	ZFP30	ZFP30 zinc finger protein	Approved		ZNF745, KIAA0961	19q13.12	AB023178	NM_014898	ZNF	Zinc fingers C2H2-type	28
21948	ZNF746	zinc finger protein 746	Approved		FLJ31413, PARIS	7q36.1	AK055975	NM_152557	ZNF	Zinc fingers C2H2-type	28
28350	ZNF747	zinc finger protein 747	Approved		MGC2474	16p11.2	BC001361	NM_023931	ZNF	Zinc fingers C2H2-type	28
32783	ZNF749	zinc finger protein 749	Approved		FLJ16360	19q13.43	AK122740	NM_001023561	ZNF	Zinc fingers C2H2-type	28
26138	ZFP2	ZFP2 zinc finger protein	Approved		FLJ21628, ZNF751	5q35.3	AK025281	NM_030613	ZNF	Zinc fingers C2H2-type	28
12861	ZFP3	ZFP3 zinc finger protein	Approved		FLJ30726, ZNF752	17p13.2	BX647638	NM_153018	ZNF	Zinc fingers C2H2-type	28
26786	ZFP41	ZFP41 zinc finger protein	Approved		FLJ38705, FLJ00028, ZNF753	8q24.3		NM_173832	ZNF	Zinc fingers C2H2-type	28
30949	ZFP42	ZFP42 zinc finger protein	Approved		REX1, ZNF754	4q35.2	AK056719	NM_174900	ZNF	Zinc fingers C2H2-type	28
23241	ZFP62	ZFP62 zinc finger protein	Approved		FLJ34231, ZET, ZNF755	5q35.3	AK002206	NM_152283	ZNF	Zinc fingers C2H2-type	28
23329	ZFP90	ZFP90 zinc finger protein	Approved		KIAA1954, NK10, ZNF756	16q22.1	AK074332	XM_085375	ZNF	Zinc fingers C2H2-type	28
14983	ZFP91	ZFP91 zinc finger protein	Approved		PZF, ZNF757	11q12.1	AB056107	NM_053023	ZNF	Zinc fingers C2H2-type	28
13146	ZNF75A	zinc finger protein 75a	Approved		FLJ31529	16p13.3	X91826	NM_153028	ZNF	Zinc fingers C2H2-type	28
13145	ZNF75D	zinc finger protein 75D	Approved	ZNF82, ZNF75	ZKSCAN24, D8C6, ZSCAN28	Xq26.3	S43109	NM_007131	ZNF	Zinc fingers C2H2-type	28
13149	ZNF76	zinc finger protein 76	Approved	D6S229E	Zfp523, ZNF523	6p21.31	M91592	NM_003427	ZNF	Zinc fingers C2H2-type	28
23179	ZNF761	zinc finger protein 761	Approved		KIAA2033, FLJ16231, FLJ35333	19q13.42	AB107355	NM_001008401	ZNF	Zinc fingers C2H2-type	28
33104	ZIK1	zinc finger protein interacting with K protein 1	Approved		ZNF762	19q13.43	AK092538	NM_001010879	ZNF	Zinc fingers C2H2-type	28
27614	ZNF763	zinc finger protein 763	Approved		ZNF440L	19p13.2	AK092240	NM_001012753	ZNF	Zinc fingers C2H2-type	28
28200	ZNF764	zinc finger protein 764	Approved		MGC13138	16p11.2	BC008821	NM_033410	ZNF	Zinc fingers C2H2-type	28
25092	ZNF765	zinc finger protein 765	Approved			19q13.41	BC017357	NM_138372	ZNF	Zinc fingers C2H2-type	28
28063	ZNF766	zinc finger protein 766	Approved			19q13.41	AK024074	NM_001010851	ZNF	Zinc fingers C2H2-type	28
21884	ZNF767P	zinc finger family member 767, pseudogene	Approved	ZNF767	FLJ12700	7q36.1	AK022762		ZNF	Zinc fingers C2H2-type	28
26273	ZNF768	zinc finger protein 768	Approved		FLJ23436	16p11.2	BC013760	NM_024671	ZNF	Zinc fingers C2H2-type	28
17680	RBAK	RB associated KRAB zinc finger	Approved		ZNF769	7p22.1	AF226869	NM_021163	ZNF	Zinc fingers C2H2-type	28
13150	ZNF77	zinc finger protein 77	Approved		pT1	19p13.3	X65230	NM_021217	ZNF	Zinc fingers C2H2-type	28
26061	ZNF770	zinc finger protein 770	Approved		FLJ20582, PRO1914	15q14	BC071603	NM_014106	ZNF	Zinc fingers C2H2-type	28
29653	ZNF771	zinc finger protein 771	Approved		DSC43	16p11.2	BC026192	NM_016643	ZNF	Zinc fingers C2H2-type	28
33106	ZNF772	zinc finger protein 772	Approved		DKFZp686I1569	19q13.43	BX647068	NM_001024596	ZNF	Zinc fingers C2H2-type	28
30487	ZNF773	zinc finger protein 773	Approved	ZNF419B	MGC4728	19q13.43	BC005167	NM_198542	ZNF	Zinc fingers C2H2-type	28
33108	ZNF774	zinc finger protein 774	Approved		MGC75360	15q26.1	BC067279	NM_001004309	ZNF	Zinc fingers C2H2-type	28
28501	ZNF775	zinc finger protein 775	Approved		MGC33584	7q36.1	BC038111	NM_173680	ZNF	Zinc fingers C2H2-type	28
26765	ZNF776	zinc finger protein 776	Approved		FLJ38288	19q13.43	AK095607	NM_173632	ZNF	Zinc fingers C2H2-type	28
22213	ZNF777	zinc finger protein 777	Approved		KIAA1285	7q36.1	AB033111	NM_015694	ZNF	Zinc fingers C2H2-type	28
26479	ZNF778	zinc finger protein 778	Approved		FLJ31875	16q24.3	AK056437	NM_182531	ZNF	Zinc fingers C2H2-type	28
27603	ZNF780A	zinc finger protein 780A	Approved		ZNF780	19q13.2	AK091274	NM_001010880	ZNF	Zinc fingers C2H2-type	28
33109	ZNF780B	zinc finger protein 780B	Approved	ZNF779		19q13.2	AK127063	NM_001005851	ZNF	Zinc fingers C2H2-type	28
26745	ZNF781	zinc finger protein 781	Approved		FLJ37549	19q13.12	AK097019	NM_152605	ZNF	Zinc fingers C2H2-type	28
33110	ZNF782	zinc finger protein 782	Approved		FLJ16636	9q22.33	AK131468	NM_001001662	ZNF	Zinc fingers C2H2-type	28
27222	ZNF783	zinc finger family member 783	Approved		DKFZp667J212	7q36.1	AK131504	NM_001195220	ZNF	Zinc fingers C2H2-type	28
33111	ZNF784	zinc finger protein 784	Approved		MGC75238	19q13.42	AK074859	NM_203374	ZNF	Zinc fingers C2H2-type	28
26496	ZNF785	zinc finger protein 785	Approved		FLJ32130	16p11.2	BC040642	NM_152458	ZNF	Zinc fingers C2H2-type	28
21806	ZNF786	zinc finger protein 786	Approved		DKFZp762I137	7q36.1	AK095701, AL834510	NM_152411	ZNF	Zinc fingers C2H2-type	28
26998	ZNF787	zinc finger protein 787	Approved			19q13.43	BC077728, AF000560	NM_001002836	ZNF	Zinc fingers C2H2-type	28
33112	ZNF788P	zinc finger family member 788, pseudogene	Approved	ZNF788	FLJ46419	19p13.2	AI566055	XM_930581	ZNF	Zinc fingers C2H2-type	28
27801	ZNF789	zinc finger protein 789	Approved			7q22.1	AK093141	NM_213603	ZNF	Zinc fingers C2H2-type	28
13153	ZNF79	zinc finger protein 79	Approved		pT7	9q33.3	X65232	NM_007135	ZNF	Zinc fingers C2H2-type	28
33114	ZNF790	zinc finger protein 790	Approved		MGC62100, FLJ20350	19q13.12	BC057245	NM_206894	ZNF	Zinc fingers C2H2-type	28
26895	ZNF791	zinc finger protein 791	Approved		FLJ90396	19p13.13	AK074877	NM_153358	ZNF	Zinc fingers C2H2-type	28
24751	ZNF792	zinc finger protein 792	Approved		FLJ38451	19q13.11	AK095770	NM_175872	ZNF	Zinc fingers C2H2-type	28
33115	ZNF793	zinc finger protein 793	Approved			19q13.12	AK131417	NM_001013659	ZNF	Zinc fingers C2H2-type	28
10524	SALL1	spalt like transcription factor 1	Approved	TBS	Hsal1, ZNF794	16q12.1	X98833	NM_002968	ZNF	Zinc fingers C2H2-type	28
10526	SALL2	spalt like transcription factor 2	Approved		KIAA0360, Hsal2, ZNF795	14q11.2	AB002358	NM_005407	ZNF	Zinc fingers C2H2-type	28
10527	SALL3	spalt like transcription factor 3	Approved		ZNF796	18q23	AJ007421	NM_171999	ZNF	Zinc fingers C2H2-type	28
15924	SALL4	spalt like transcription factor 4	Approved		dJ1112F19.1, ZNF797	20q13.2	AK001666		ZNF	Zinc fingers C2H2-type	28
25917	FIZ1	FLT3 interacting zinc finger 1	Approved		FLJ14768, ZNF798	19q13.42	AK027674	NM_032836	ZNF	Zinc fingers C2H2-type	28
28071	ZNF799	zinc finger protein 799	Approved	ZNF842	HIT-40, MGC71805	19p13.2	BC009517	NM_001080821	ZNF	Zinc fingers C2H2-type	28
13154	ZNF8	zinc finger protein 8	Approved		HF.18, Zfp128	19q13.43	M29581	NM_021089	ZNF	Zinc fingers C2H2-type	28
13155	ZNF80	zinc finger protein 80	Approved		pT17	3q13.31	X65233	NM_007136	ZNF	Zinc fingers C2H2-type	28
27267	ZNF800	zinc finger protein 800	Approved			7q31.33	AF218032	NM_176814	ZNF	Zinc fingers C2H2-type	28
6914	MAZ	MYC associated zinc finger protein	Approved		ZF87, Pur-1, Zif87, ZNF801	16p11.2	M93339	NM_002383	ZNF	Zinc fingers C2H2-type	28
28917	JAZF1	JAZF zinc finger 1	Approved		TIP27, DKFZp761K2222, ZNF802	7p15.2-p15.1	BC047229	NM_175061	ZNF	Zinc fingers C2H2-type	28
30917	WIZ	widely interspaced zinc finger motifs	Approved		ZNF803	19p13.12	AK091183	NM_021241	ZNF	Zinc fingers C2H2-type	28
23272	ZNF805	zinc finger protein 805	Approved			19q13.43	AF024708	NM_001023563	ZNF	Zinc fingers C2H2-type	28
33228	ZNF806	zinc finger protein 806	Approved			2q21.2		XM_497879	ZNF	Zinc fingers C2H2-type	28
33229	ZNF807	zinc finger protein 807	Approved	ZNF807P	ZNF181P1	19q13.11		NG_011972	ZNF	Zinc fingers C2H2-type	28
33230	ZNF808	zinc finger protein 808	Approved			19q13.41	CR749856	NM_001039886	ZNF	Zinc fingers C2H2-type	28
13156	ZNF81	zinc finger protein 81	Approved	MRX45	HFZ20	Xp11.23	AK126949	NM_007137	ZNF	Zinc fingers C2H2-type	28
33242	ZNF812P	zinc finger protein 812, pseudogene	Approved	ZNF812		19p13.2			ZNF	Zinc fingers C2H2-type	28
33257	ZNF813	zinc finger protein 813	Approved		FLJ16542	19q13.42	AK091460	NM_001004301	ZNF	Zinc fingers C2H2-type	28
33258	ZNF814	zinc finger protein 814	Approved			19q13.43		XM_001725708	ZNF	Zinc fingers C2H2-type	28
26995	ZNF816	zinc finger protein 816	Approved	ZNF816A		19q13.41	BC063805	NM_001031665	ZNF	Zinc fingers C2H2-type	28
28043	ZNF821	zinc finger protein 821	Approved			16q22.2	AF070588	NM_017530	ZNF	Zinc fingers C2H2-type	28
29034	ATMIN	ATM interactor	Approved		ASCIZ, KIAA0431, ZNF822	16q23.2	BC002701	NM_015251	ZNF	Zinc fingers C2H2-type	28
30936	ZNF823	zinc finger protein 823	Approved		HSZFP36	19p13.2	X51760	NM_001080493	ZNF	Zinc fingers C2H2-type	28
27193	ZNF827	zinc finger protein 827	Approved			4q31.21-q31.22	AK091130	NM_178835	ZNF	Zinc fingers C2H2-type	28
20311	CHAMP1	chromosome alignment maintaining phosphoprotein 1	Approved	C13orf8, ZNF828	CAMP, CHAMP	13q34	AK074894	NM_032436	ZNF	Zinc fingers C2H2-type	28
34032	ZNF829	zinc finger protein 829	Approved		DKFZp779O175	19q13.12	BC107131	NM_001037232	ZNF	Zinc fingers C2H2-type	28
13158	ZNF83	zinc finger protein 83	Approved	ZNF816B	FLJ11015, HPF1	19q13.41	M27877	NM_018300	ZNF	Zinc fingers C2H2-type	28
34332	ZNF835	zinc finger protein 835	Approved		BC37295_3	19q13.43	AK023017	NM_001005850	ZNF	Zinc fingers C2H2-type	28
34333	ZNF836	zinc finger protein 836	Approved		FLJ16287	19q13.33	BC011784	NM_001102657	ZNF	Zinc fingers C2H2-type	28
25164	ZNF837	zinc finger protein 837	Approved			19q13.43	BC012365	NM_138466	ZNF	Zinc fingers C2H2-type	28
13159	ZNF84	zinc finger protein 84	Approved		HPF2	12q24.33	M27878	NM_003428	ZNF	Zinc fingers C2H2-type	28
27611	ZNF841	zinc finger protein 841	Approved		LOC284371	19q13.41	AK131409	XM_209155	ZNF	Zinc fingers C2H2-type	28
28710	ZNF843	zinc finger protein 843	Approved		MGC46336	16p11.2	BC036762	NM_001136509	ZNF	Zinc fingers C2H2-type	28
25932	ZNF844	zinc finger protein 844	Approved		FLJ14959	19p13.2	AL832297		ZNF	Zinc fingers C2H2-type	28
25112	ZNF845	zinc finger protein 845	Approved			19q13.42	BC007307	XM_039908	ZNF	Zinc fingers C2H2-type	28
27260	ZNF846	zinc finger protein 846	Approved			19p13.2	AK097652	NM_001077624	ZNF	Zinc fingers C2H2-type	28
13160	ZNF85	zinc finger protein 85	Approved		HPF4, HTF1	19p12	U35376	NM_003429	ZNF	Zinc fingers C2H2-type	28
27994	ZNF850	zinc finger protein 850	Approved	ZNF850P		19q13.12	BC052603	NM_001193552	ZNF	Zinc fingers C2H2-type	28
25001	ZBTB44	zinc finger and BTB domain containing 44	Approved	BTBD15	HSPC063, ZNF851	11q24.3	AK024659	NM_014155	ZNF	Zinc fingers C2H2-type	28
27713	ZNF852	zinc finger protein 852	Approved			3p21.31	BC014381	XM_001717402	ZNF	Zinc fingers C2H2-type	28
21767	ZNF853	zinc finger protein 853	Approved		DKFZp434J1015	7p22.1	AL133055	NM_017560	ZNF	Zinc fingers C2H2-type	28
20994	ZSCAN2	zinc finger and SCAN domain containing 2	Approved	ZFP29	FLJ20595, ZNF854	15q25.2	BC041620	NM_017894	ZNF	Zinc fingers C2H2-type	28
4930	ZBTB48	zinc finger and BTB domain containing 48	Approved	HKR3	ZNF855, TZAP	1p36.31	BC013573	NM_005341	ZNF	Zinc fingers C2H2-type	28
13221	BCL11A	B cell CLL/lymphoma 11A	Approved	EVI9	BCL11A-XL, BCL11A-L, BCL11A-S, CTIP1, HBFQTL5, ZNF856	2p16.1	AJ404611	NM_022893	ZNF	Zinc fingers C2H2-type	28
13222	BCL11B	B cell CLL/lymphoma 11B	Approved	ZNF856B	CTIP-2, CTIP2, hRIT1-alpha	14q32.2	AJ404614	NM_138576	ZNF	Zinc fingers C2H2-type	28
18078	ZBTB7A	zinc finger and BTB domain containing 7A	Approved	ZBTB7	FBI-1, LRF, DKFZp547O146, pokemon, ZNF857A	19p13.3	AF000561	NM_015898	ZNF	Zinc fingers C2H2-type	28
18668	ZBTB7B	zinc finger and BTB domain containing 7B	Approved	ZFP67	ZBTB15, c-Krox, hcKrox, ZNF857B	1q21.3	AF007833	NM_015872	ZNF	Zinc fingers C2H2-type	28
31700	ZBTB7C	zinc finger and BTB domain containing 7C	Approved	ZBTB36	ZNF857C	18q21.1	Y14591	NM_001039360	ZNF	Zinc fingers C2H2-type	28
34513	ZNF860	zinc finger protein 860	Approved			3p24.1	AK294003		ZNF	Zinc fingers C2H2-type	28
34519	ZNF862	zinc finger protein 862	Approved			7q36.1	AB011115	NM_001099220	ZNF	Zinc fingers C2H2-type	28
38705	ZNF865	zinc finger protein 865	Approved			19q13.42		NM_001195605	ZNF	Zinc fingers C2H2-type	28
4928	HKR1	HKR1, GLI-Kruppel zinc finger family member	Approved		ZNF875	19q13.12	M20675	NM_181786	ZNF	Zinc fingers C2H2-type	28
37246	ZNF878	zinc finger protein 878	Approved			19p13.2		NM_001080404	ZNF	Zinc fingers C2H2-type	28
37273	ZNF879	zinc finger protein 879	Approved		DKFZp686E2433	5q35.3	AK300504	NM_001136116	ZNF	Zinc fingers C2H2-type	28
37249	ZNF880	zinc finger protein 880	Approved			19q13.41	BC058819	NM_001145434	ZNF	Zinc fingers C2H2-type	28
27271	ZNF883	zinc finger protein 883	Approved			9q32	AK095843	NM_001101338	ZNF	Zinc fingers C2H2-type	28
38695	ZNF888	zinc finger protein 888	Approved			19q13.41		XM_496322	ZNF	Zinc fingers C2H2-type	28
38709	ZNF891	zinc finger protein 891	Approved			12q24.33			ZNF	Zinc fingers C2H2-type	28
13198	ZXDA	zinc finger X-linked duplicated A	Approved		ZNF896	Xp11.21	L14787	NM_007156	ZNF	Zinc fingers C2H2-type	28
12865	ZFP92	ZFP92 zinc finger protein	Approved		ZNF897	Xq28	U82695		ZNF	Zinc fingers C2H2-type	28
15950	SCRT1	scratch family transcriptional repressor 1	Approved		DKFZp547F072, ZNF898	8q24.3	BC014675	NM_031309	ZNF	Zinc fingers C2H2-type	28
15952	SCRT2	scratch family transcriptional repressor 2	Approved		ZNF898B	20p13		NM_033129	ZNF	Zinc fingers C2H2-type	28
13994	PRDM9	PR/SET domain 9	Approved	MSBP3	PFM6, ZNF899, KMT8B	5p14.2	AF275816	NM_020227	ZNF	Zinc fingers C2H2-type	28
19762	ZFPM1	zinc finger protein, FOG family member 1	Approved		FOG1, FOG, ZNF89A, ZC2HC11A	16q24.2	AF488691		ZNF	Zinc fingers C2H2-type	28
16700	ZFPM2	zinc finger protein, FOG family member 2	Approved		FOG2, hFOG-2, ZNF89B, ZC2HC11B	8q23	AF119334		ZNF	Zinc fingers C2H2-type	28
13165	ZNF90	zinc finger protein 90	Approved		HTF9	19p12	M61870	NM_007138	ZNF	Zinc fingers C2H2-type	28
9047	PLAGL2	PLAG1 like zinc finger 2	Approved		ZNF900	20q11.21		NM_002657	ZNF	Zinc fingers C2H2-type	28
4909	HIC1	HIC ZBTB transcriptional repressor 1	Approved		ZBTB29, ZNF901	17p13.3		NM_006497	ZNF	Zinc fingers C2H2-type	28
14955	MYNN	myoneurin	Approved		SBBIZ1, ZBTB31, ZNF902	3q26.2	AF148848	NM_018657	ZNF	Zinc fingers C2H2-type	28
23847	ZBTB4	zinc finger and BTB domain containing 4	Approved		KIAA1538, KAISO-L1, ZNF903	17p13.1	AB040971	NM_020899	ZNF	Zinc fingers C2H2-type	28
8826	PEG3	paternally expressed 3	Approved		ZKSCAN22, KIAA0287, ZNF904, ZSCAN24	19q13.4	AB006625		ZNF	Zinc fingers C2H2-type	28
13199	ZXDB	zinc finger X-linked duplicated B	Approved		ZNF905	Xp11.21	L14788	NM_007157	ZNF	Zinc fingers C2H2-type	28
12863	ZFP37	ZFP37 zinc finger protein	Approved		ZNF906	9q32	AF022158	NM_003408	ZNF	Zinc fingers C2H2-type	28
18595	HIC2	HIC ZBTB transcriptional repressor 2	Approved		KIAA1020, HRG22, ZBTB30, ZNF907	22q11.21	AB028943		ZNF	Zinc fingers C2H2-type	28
28365	ZBTB37	zinc finger and BTB domain containing 37	Approved		MGC2629, ZNF908	1q25.1	AK057310	NM_032522	ZNF	Zinc fingers C2H2-type	28
20259	ZBTB1	zinc finger and BTB domain containing 1	Approved		KIAA0997, ZNF909	14q23.3	AB023214		ZNF	Zinc fingers C2H2-type	28
13166	ZNF91	zinc finger protein 91	Approved		HPF7, HTF10	19p12	M61871	NM_003430	ZNF	Zinc fingers C2H2-type	28
9351	PRDM7	PR/SET domain 7	Approved		ZNF910	16q24.3	AF274347		ZNF	Zinc fingers C2H2-type	28
12870	ZFY	zinc finger protein Y-linked	Approved		ZNF911	Yp11.2	L10393	NM_003411	ZNF	Zinc fingers C2H2-type	28
9045	PLAG1	PLAG1 zinc finger	Approved		ZNF912	8q12.1	U65002	NM_002655	ZNF	Zinc fingers C2H2-type	28
16740	ZBTB11	zinc finger and BTB domain containing 11	Approved		ZNF-U69274, ZNF913	3q12.3	U69274	NM_014415	ZNF	Zinc fingers C2H2-type	28
12867	ZKSCAN5	zinc finger with KRAB and SCAN domains 5	Approved	ZFP95	ZNF914, ZSCAN37	7q22.1	AF170025	NM_014569	ZNF	Zinc fingers C2H2-type	28
23712	ZSCAN1	zinc finger and SCAN domain containing 1	Approved		FLJ33779, ZNF915	19q13.43	AK091098	NM_182572	ZNF	Zinc fingers C2H2-type	28
24172	ZBTB8A	zinc finger and BTB domain containing 8A	Approved	ZBTB8	BOZF1, FLJ90065, ZNF916A	1p35.1	AF548353	NM_144621	ZNF	Zinc fingers C2H2-type	28
37057	ZBTB8B	zinc finger and BTB domain containing 8B	Approved		RP1-27O5.1, DKFZp547H154, ZNF916B	1p35.1	AL442095	NM_001145720	ZNF	Zinc fingers C2H2-type	28
33517	ZSCAN30	zinc finger and SCAN domain containing 30	Approved	ZNF397OS	ZNF917	18q12.2	AY234408	NM_001112734	ZNF	Zinc fingers C2H2-type	28
31446	ZBTB34	zinc finger and BTB domain containing 34	Approved		KIAA1993, MGC24652, ZNF918	9q33.3	DQ227306	NM_001099270	ZNF	Zinc fingers C2H2-type	28
28323	ZBTB9	zinc finger and BTB domain containing 9	Approved		MGC23166, ZNF919	6p21.32	AK122644	NM_152735	ZNF	Zinc fingers C2H2-type	28
13168	ZNF92	zinc finger protein 92	Approved		HPF12, TF12	7q11.21	M61872	NM_152626	ZNF	Zinc fingers C2H2-type	28
26636	ZBTB38	zinc finger and BTB domain containing 38	Approved		FLJ35036, CIBZ, ZNF921, PPP1R171	3q23	BC015444		ZNF	Zinc fingers C2H2-type	28
29014	ZBTB39	zinc finger and BTB domain containing 39	Approved		KIAA0352, ZNF922	12q13.3	AB002350	NM_014830	ZNF	Zinc fingers C2H2-type	28
29045	ZBTB40	zinc finger and BTB domain containing 40	Approved		KIAA0478, ZNF923	1p36.12	AB007947	NM_014870	ZNF	Zinc fingers C2H2-type	28
24819	ZBTB41	zinc finger and BTB domain containing 41	Approved		FRBZ1, FLJ36199, DKFZp686C06120, ZNF924	1q31.3		NM_194314	ZNF	Zinc fingers C2H2-type	28
32550	ZBTB42	zinc finger and BTB domain containing 42	Approved		ZNF925	14q32.33	AX721091		ZNF	Zinc fingers C2H2-type	28
12869	ZFX	zinc finger protein X-linked	Approved		ZNF926	Xp22.11		NM_003410	ZNF	Zinc fingers C2H2-type	28
777	ZFHX3	zinc finger homeobox 3	Approved	ATBF1	ZNF927	16q22.2-q22.3	D10250	NM_006885	ZNF	Zinc fingers C2H2-type	28
4320	GLI4	GLI family zinc finger 4	Approved		HKR4, ZNF928	8q24.3			ZNF	Zinc fingers C2H2-type	28
13169	ZNF93	zinc finger protein 93	Approved	ZNF505	HPF34, TF34, FLJ12488	19p12	M61873	NM_031218	ZNF	Zinc fingers C2H2-type	28
13172	ZSCAN12	zinc finger and SCAN domain containing 12	Approved	ZNF305, ZNF96	KIAA0426, ZNF29K1, ZFP96, dJ29K1.2	6p22.1	AB007886	NM_014724	ZNF	Zinc fingers C2H2-type	28
13174	ZNF98	zinc finger protein 98	Approved		ZNF739, F7175	19p12		NM_001098626	ZNF	Zinc fingers C2H2-type	28
13175	ZNF99	zinc finger protein 99	Approved	C19orf9	MGC24986	19p12	BC021822	XM_065124	ZNF	Zinc fingers C2H2-type	28
30690	SP9	Sp9 transcription factor	Approved		ZNF990	2q31.1		NM_001145250	ZNF	Zinc fingers C2H2-type	28
21224	ZUP1	zinc finger containing ubiquitin peptidase 1	Approved	C6orf113, ZUFSP	dJ412I7.3	6q22.1	AK054582	NM_145062	ZNF	Zinc fingers C2H2-type	28
28160	ZXDC	ZXD family zinc finger C	Approved		MGC11349, FLJ13861	3q21.3	AK023923	NM_025112	ZNF	Zinc fingers C2H2-type	28
7622	MYT1	myelin transcription factor 1	Approved	PLPB1	MTF1, MYTI, ZC2HC4A, NZF2, ZC2H2C1	20q13.33	M96980	NM_004535		Zinc fingers C2H2C-type	1261
7623	MYT1L	myelin transcription factor 1 like	Approved		KIAA1106, NZF1, ZC2HC4B, ZC2H2C2	2p25.3	AF036943	NM_015025		Zinc fingers C2H2C-type	1261
18695	ST18	ST18, C2H2C-type zinc finger	Approved	ZNF387	KIAA0535, ZC2HC10, NZF3, ZC2H2C3	8q11.23	AB011107			Zinc fingers C2H2C-type	1261
19762	ZFPM1	zinc finger protein, FOG family member 1	Approved		FOG1, FOG, ZNF89A, ZC2HC11A	16q24.2	AF488691		ZC2HC	Zinc fingers C2HC-type	66
16700	ZFPM2	zinc finger protein, FOG family member 2	Approved		FOG2, hFOG-2, ZNF89B, ZC2HC11B	8q23	AF119334		ZC2HC	Zinc fingers C2HC-type	66
23044	NANOS1	nanos C2HC-type zinc finger 1	Approved		NOS1, ZC2HC12A	10q26.11	AF275269		ZC2HC	Zinc fingers C2HC-type	66
23292	NANOS2	nanos C2HC-type zinc finger 2	Approved		NOS2, ZC2HC12B	19q13.32	BC042883		ZC2HC	Zinc fingers C2HC-type	66
22048	NANOS3	nanos C2HC-type zinc finger 3	Approved		NANOS1L, NOS3, ZC2HC12C	19p13.13	BM702754	XM_292819	ZC2HC	Zinc fingers C2HC-type	66
24277	ZC2HC1A	zinc finger C2HC-type containing 1A	Approved	C8orf70, FAM164A	CGI-62	8q21.13		NM_016010	ZC2HC	Zinc fingers C2HC-type	66
21174	ZC2HC1B	zinc finger C2HC-type containing 1B	Approved	FAM164B, C6orf94	dJ468K18.5	6q24.2	BC146950	NM_001013623	ZC2HC	Zinc fingers C2HC-type	66
20354	ZC2HC1C	zinc finger C2HC-type containing 1C	Approved	C14orf140, FAM164C		14q24.3	AK026746	NM_001042430	ZC2HC	Zinc fingers C2HC-type	66
26021	LYAR	Ly1 antibody reactive	Approved		ZC2HC2, ZLYAR	4p16.3	AL136750	NM_017816	ZC2HC	Zinc fingers C2HC-type	66
15905	L3MBTL1	L3MBTL1, histone methyl-lysine binding protein	Approved	L3MBTL	ZC2HC3, dJ138B7.3, DKFZp586P1522, KIAA0681	20q13.12	U89358	NM_032107	ZC2HC	Zinc fingers C2HC-type	66
5275	KAT5	lysine acetyltransferase 5	Approved	HTATIP	TIP60, PLIP, cPLA2, HTATIP1, ESA1, ZC2HC5	11q13.1	U74667	NM_006388	ZC2HC	Zinc fingers C2HC-type	66
13013	KAT6A	lysine acetyltransferase 6A	Approved	ZNF220, RUNXBP2, MYST3	MOZ, ZC2HC6A	8p11.21	U47742	NM_006766	ZC2HC	Zinc fingers C2HC-type	66
17582	KAT6B	lysine acetyltransferase 6B	Approved	MYST4	querkopf, qkf, Morf, MOZ2, ZC2HC6B	10q22.2	AF113514	NM_012330	ZC2HC	Zinc fingers C2HC-type	66
17016	KAT7	lysine acetyltransferase 7	Approved	MYST2	HBOA, HBO1, ZC2HC7	17q21.33	AF074606	NM_007067	ZC2HC	Zinc fingers C2HC-type	66
17933	KAT8	lysine acetyltransferase 8	Approved	MYST1	MOF, FLJ14040, hMOF, ZC2HC8	16p11.2	AF217501	NM_032188	ZC2HC	Zinc fingers C2HC-type	66
5961	IKBKG	inhibitor of nuclear factor kappa B kinase subunit gamma	Approved	IP2, IP1	IKK-gamma, NEMO, Fip3p, FIP-3, FIP3, ZC2HC9	Xq28	AF074382	NM_003639	ZC2HC	Zinc fingers C2HC-type	66
16878	HELZ	helicase with zinc finger	Approved		KIAA0054, HUMORF5, DHRC	17q24.2	D29677	NM_014877	ZC3H	Zinc fingers CCCH-type	73
6923	MBNL1	muscleblind like splicing regulator 1	Approved	MBNL	KIAA0428, EXP42, EXP40, EXP35, EXP	3q25.1-q25.2	Y13829	NM_021038	ZC3H	Zinc fingers CCCH-type	73
16746	MBNL2	muscleblind like splicing regulator 2	Approved		MBLL, MBLL39	13q32.1	AF061261	NM_144778	ZC3H	Zinc fingers CCCH-type	73
20564	MBNL3	muscleblind like splicing regulator 3	Approved		CHCR, FLJ11316, MBLX39, MBXL	Xq26.2	AF491305	NM_018388	ZC3H	Zinc fingers CCCH-type	73
21149	PRR3	proline rich 3	Approved		CAT56, Em:AB014077.1, Em:AB023052.2	6p21.33	AK074531	NM_025263	ZC3H	Zinc fingers CCCH-type	73
29434	RC3H1	ring finger and CCCH-type domains 1	Approved		KIAA2025, roquin, RP5-1198E17.5, RNF198	1q25.1	AK093501	NM_172071	ZC3H	Zinc fingers CCCH-type	73
21461	RC3H2	ring finger and CCCH-type domains 2	Approved	MNAB	FLJ20301, FLJ20713, RNF164	9q33.2	AK000308	NM_018835	ZC3H	Zinc fingers CCCH-type	73
21919	PARP12	poly(ADP-ribose) polymerase family member 12	Approved	ZC3HDC1	FLJ22693, PARP-12, ZC3H1	7q34	AL136766	NM_022750	ZC3H	Zinc fingers CCCH-type	73
25893	ZC3H10	zinc finger CCCH-type containing 10	Approved	ZC3HDC10	FLJ14451	12q13.2	BC018708	NM_032786	ZC3H	Zinc fingers CCCH-type	73
29093	ZC3H11A	zinc finger CCCH-type containing 11A	Approved	ZC3HDC11A	KIAA0663	1q32.1		NM_014827	ZC3H	Zinc fingers CCCH-type	73
25659	ZC3H11B	zinc finger CCCH-type containing 11B	Approved	ZC3HDC11B		1q41		NM_001355457	ZC3H	Zinc fingers CCCH-type	73
26259	ZC3H12A	zinc finger CCCH-type containing 12A	Approved		FLJ23231, MCPIP1	1p34.3		NM_025079	ZC3H	Zinc fingers CCCH-type	73
17407	ZC3H12B	zinc finger CCCH-type containing 12B	Approved	CXorf32	MCPIP2	Xq11.2-q12	BX647241	XM_293334	ZC3H	Zinc fingers CCCH-type	73
29362	ZC3H12C	zinc finger CCCH-type containing 12C	Approved		KIAA1726, MCPIP3	11q22.3		NM_033390	ZC3H	Zinc fingers CCCH-type	73
21175	ZC3H12D	zinc finger CCCH-type containing 12D	Approved	C6orf95	dJ281H8.1, MCPIP4	6q25.1		NM_207360	ZC3H	Zinc fingers CCCH-type	73
20368	ZC3H13	zinc finger CCCH-type containing 13	Approved	KIAA0853	DKFZp434D1812, Xio	13q14.13	AB020660	NM_015070	ZC3H	Zinc fingers CCCH-type	73
20509	ZC3H14	zinc finger CCCH-type containing 14	Approved		FLJ11806, UKp68, NY-REN-37	14q31.3	AF155107	NM_024824	ZC3H	Zinc fingers CCCH-type	73
29528	ZC3H15	zinc finger CCCH-type containing 15	Approved		LEREPO4	2q32.1		NM_018471	ZC3H	Zinc fingers CCCH-type	73
25503	RBM22	RNA binding motif protein 22	Approved		FLJ10290, ZC3H16, fSAP47, Cwc2	5q33.1	AL136933	NM_018047	ZC3H	Zinc fingers CCCH-type	73
20327	RBM26	RNA binding motif protein 26	Approved	C13orf10	PRO1777, SE70-2, FLJ20957, ZC3H17, ARRS2, PPP1R132	13q31.1	AF116667	NM_022118	ZC3H	Zinc fingers CCCH-type	73
25091	ZC3H18	zinc finger CCCH-type containing 18	Approved		NHN1	16q24.2	BC001584	NM_144604	ZC3H	Zinc fingers CCCH-type	73
28046	ZMAT5	zinc finger matrin-type 5	Approved	ZC3H19	SNRNP20	22q12.2		NM_019103	ZC3H	Zinc fingers CCCH-type	73
23721	ZC3HAV1	zinc finger CCCH-type containing, antiviral 1	Approved		ZAP, FLB6421, FLJ13288, MGC48898, ZC3HDC2, ZC3H2, PARP13	7q34	BX571742	NM_020119	ZC3H	Zinc fingers CCCH-type	73
29243	RBM27	RNA binding motif protein 27	Approved		KIAA1311, ARRS1, Psc1, ZC3H20	5q32	AL833706	XM_291128	ZC3H	Zinc fingers CCCH-type	73
23019	ZRSR2	zinc finger CCCH-type, RNA binding motif and serine/arginine rich 2	Approved	U2AF1L2	U2AF1-RS2, URP, ZC3H22	Xp22.2	BC050451	NM_005089	ZC3H	Zinc fingers CCCH-type	73
28972	ZC3H3	zinc finger CCCH-type containing 3	Approved	ZC3HDC3	KIAA0150	8q24.3	D63484	NM_015117	ZC3H	Zinc fingers CCCH-type	73
17808	ZC3H4	zinc finger CCCH-type containing 4	Approved	C19orf7	KIAA1064	19q13.33	AB028987		ZC3H	Zinc fingers CCCH-type	73
29369	UNK	unkempt family zinc finger	Approved	ZC3HDC5, ZC3H5	KIAA1753	17q25.3	AB051540	NM_001080419	ZC3H	Zinc fingers CCCH-type	73
14184	UNKL	unkempt family like zinc finger	Approved	C16orf28	ZC3HDC5L, ZC3H5L, FLJ23360	16p13.3	BC011924	NM_001037125	ZC3H	Zinc fingers CCCH-type	73
24762	ZC3H6	zinc finger CCCH-type containing 6	Approved	ZC3HDC6	FLJ41410, FLJ45877, KIAA2035	2q14.1	AK123404	NM_198581	ZC3H	Zinc fingers CCCH-type	73
30959	ZC3H7A	zinc finger CCCH-type containing 7A	Approved	ZC3HDC7, ZC3H7	HSPC055, FLJ20318	16p13.13	AF161540	NM_014153	ZC3H	Zinc fingers CCCH-type	73
30869	ZC3H7B	zinc finger CCCH-type containing 7B	Approved		RoXaN, FLJ13787, DKFZp434K0920, KIAA1031	22q13.2		NM_017590	ZC3H	Zinc fingers CCCH-type	73
30941	ZC3H8	zinc finger CCCH-type containing 8	Approved	ZC3HDC8	Fliz1	2q14.1	AF334161	NM_032494	ZC3H	Zinc fingers CCCH-type	73
15948	ZGPAT	zinc finger CCCH-type and G-patch domain containing	Approved	KIAA1847	dJ583P15.3, MGC44880, FLJ14972, ZC3HDC9, ZC3H9, GPATC6, GPATCH6, ZIP	20q13.33	AK027878	NM_181484	ZC3H	Zinc fingers CCCH-type	73
22423	ZC3HAV1L	zinc finger CCCH-type containing, antiviral 1 like	Approved	C7orf39	MGC14289	7q34	BC008842	NM_080660	ZC3H	Zinc fingers CCCH-type	73
12862	ZFP36	ZFP36 ring finger protein	Approved		RNF162A, TIS11, G0S24, TTP, NUP475	19q13.1	M63625		ZC3H	Zinc fingers CCCH-type	73
1107	ZFP36L1	ZFP36 ring finger protein like 1	Approved	BRF1	RNF162B, Berg36, ERF1, TIS11B, cMG1	14q24.1	X79066		ZC3H	Zinc fingers CCCH-type	73
1108	ZFP36L2	ZFP36 ring finger protein like 2	Approved	BRF2	ERF2, RNF162C, TIS11D	2p21	X78992	NM_006887	ZC3H	Zinc fingers CCCH-type	73
15986	LIN28A	lin-28 homolog A	Approved	LIN28	LIN-28, FLJ12457, ZCCHC1, CSDD1	1p36.11	AF521099	NM_024674	ZCCHC	Zinc fingers CCHC-type	74
25954	ZCCHC10	zinc finger CCHC-type containing 10	Approved		FLJ20094	5q31.1	BC005211	NM_017665	ZCCHC	Zinc fingers CCHC-type	74
28981	TUT4	terminal uridylyl transferase 4	Approved	ZCCHC11	KIAA0191, PAPD3, TENT3A	1p32.3	D83776	NM_001009881	ZCCHC	Zinc fingers CCHC-type	74
27273	ZCCHC12	zinc finger CCHC-type containing 12	Approved		FLJ16123, SIZN, SIZN1, PNMA7A	Xq24	AK122676	NM_173798	ZCCHC	Zinc fingers CCHC-type	74
31749	ZCCHC13	zinc finger CCHC-type containing 13	Approved		4930513O09RIK, Cnbp2, ZNF9L	Xq13.2	BC021176	NM_203303	ZCCHC	Zinc fingers CCHC-type	74
24134	ZCCHC14	zinc finger CCHC-type containing 14	Approved		BDG29, MGC14139	16q24.2	AB011151	NM_015144	ZCCHC	Zinc fingers CCHC-type	74
28842	RBM4B	RNA binding motif protein 4B	Approved	RBM30	MGC10871, ZCCHC15, RBM4L, ZCRB3B, ZCCHC21B	11q13	AK095158	NM_031492	ZCCHC	Zinc fingers CCHC-type	74
25214	RTL4	retrotransposon Gag like 4	Approved	ZCCHC16	Mart4, Mar4, FLJ46608, SIRH11	Xq23	AK128465	NM_001004308	ZCCHC	Zinc fingers CCHC-type	74
30246	ZCCHC17	zinc finger CCHC-type containing 17	Approved		PS1D, HSPC251, pNO40	1p35.2	AF151085	NM_016505	ZCCHC	Zinc fingers CCHC-type	74
32459	ZCCHC18	zinc finger CCHC-type containing 18	Approved		SIZN2, PNMA7B	Xq22.2	AF086548	NM_001143978	ZCCHC	Zinc fingers CCHC-type	74
29620	ZCRB1	zinc finger CCHC-type and RNA binding motif containing 1	Approved		MADP-1, MADP1, RBM36, ZCCHC19, SNRNP31	12q12	BC022543	NM_033114	ZCCHC	Zinc fingers CCHC-type	74
22916	ZCCHC2	zinc finger CCHC-type containing 2	Approved	C18orf49	FLJ20281, KIAA1744, FLJ20222	18q21.33	AB051531	NM_017742	ZCCHC	Zinc fingers CCHC-type	74
10789	SRSF7	serine and arginine rich splicing factor 7	Approved	SFRS7	9G8, ZCRB2, HSSG1, AAG3, RBM37, ZCCHC20	2p22.1	L41887	NM_001031684	ZCCHC	Zinc fingers CCHC-type	74
9901	RBM4	RNA binding motif protein 4	Approved		LARK, RBM4A, ZCRB3A, ZCCHC21	11q13.2	U89505	NM_002896	ZCCHC	Zinc fingers CCHC-type	74
13164	CNBP	CCHC-type zinc finger nucleic acid binding protein	Approved	DM2, ZNF9	RNF163, ZCCHC22, CNBP1	3q21.3	U19765	NM_003418	ZCCHC	Zinc fingers CCHC-type	74
32963	ZCCHC23	zinc finger CCHC-type containing 23	Approved		FLJ45231	4q25		NM_001039778	ZCCHC	Zinc fingers CCHC-type	74
26911	ZCCHC24	zinc finger CCHC-type containing 24	Approved	C10orf56	FLJ90798, Z3CXXC8	10q22.3	AK075279	NM_153367	ZCCHC	Zinc fingers CCHC-type	74
12950	SF1	splicing factor 1	Approved	ZNF162	ZFM1, ZCCHC25	11q13.1	D26120	NM_004630	ZCCHC	Zinc fingers CCHC-type	74
16230	ZCCHC3	zinc finger CCHC-type containing 3	Approved	C20orf99	dJ1103G7.7	20p13	AL034548		ZCCHC	Zinc fingers CCHC-type	74
22917	ZCCHC4	zinc finger CCHC-type containing 4	Approved		HSPC052, FLJ23024, ZGRF4	4p15.2	AF161537		ZCCHC	Zinc fingers CCHC-type	74
22997	RTL3	retrotransposon Gag like 3	Approved	ZCCHC5	FLJ38865, Mar3, Mart3, ZHC5, SIRH9	Xq21.1	AK096184	NM_152694	ZCCHC	Zinc fingers CCHC-type	74
25817	TUT7	terminal uridylyl transferase 7	Approved	ZCCHC6	KIAA1711, FLJ13409, PAPD6, TENT3B	9q21.33	AL832026	NM_024617	ZCCHC	Zinc fingers CCHC-type	74
26209	ZCCHC7	zinc finger CCHC-type containing 7	Approved		FLJ22611, AIR1	9p13.2	AK026264	NM_032226	ZCCHC	Zinc fingers CCHC-type	74
25265	ZCCHC8	zinc finger CCHC-type containing 8	Approved		DKFZp434E2220	12q24.31	BC017704	NM_017612	ZCCHC	Zinc fingers CCHC-type	74
25424	ZCCHC9	zinc finger CCHC-type containing 9	Approved		DKFZp761J139, PPP1R41	5q14.1	BC014841	NM_032280	ZCCHC	Zinc fingers CCHC-type	74
23486	ZCWPW1	zinc finger CW-type and PWWP domain containing 1	Approved		FLJ10057, DKFZp434N0510, ZCW1	7q22.1	AK000919	NM_017984	ZCW	Zinc fingers CW-type	96
23574	ZCWPW2	zinc finger CW-type and PWWP domain containing 2	Approved		ZCW2	3p24.1	BC065764	XM_087384	ZCW	Zinc fingers CW-type	96
23573	MORC2	MORC family CW-type zinc finger 2	Approved	ZCWCC1	ZCW3, KIAA0852, AC004542.C22.1	22q12.2	AB020659	NM_014941	ZCW	Zinc fingers CW-type	96
23485	MORC4	MORC family CW-type zinc finger 4	Approved	ZCWCC2	ZCW4, FLJ11565	Xq22.3	AK021627	NM_024657	ZCW	Zinc fingers CW-type	96
23572	MORC3	MORC family CW-type zinc finger 3	Approved	ZCWCC3	ZCW5, NXP2, KIAA0136	21q22.12	AK025327	NM_015358	ZCW	Zinc fingers CW-type	96
7198	MORC1	MORC family CW-type zinc finger 1	Approved	MORC	ZCW6, CT33	3q13.13	AF084946		ZCW	Zinc fingers CW-type	96
21577	KDM1B	lysine demethylase 1B	Approved	C6orf193, AOF1	FLJ34109, FLJ33898, dJ298J15.2, bA204B7.3, FLJ43328, LSD2	6p22.3	AK125318	NM_153042	ZCW	Zinc fingers CW-type	96
24343	CXXC1	CXXC finger protein 1	Approved		HsT2645, PCCX1, hCGBP, PHF18, CGBP, SPP1, CFP1, ZCGPC1	18q21.1	BC014940	NM_014593	CXXC	Zinc fingers CXXC-type	136
15840	KMT2B	lysine methyltransferase 2B	Approved		KIAA0304, MLL2, TRX2, HRX2, WBP7, MLL1B, MLL4, CXXC10	19q13.12	AJ007041	NM_014727	CXXC	Zinc fingers CXXC-type	136
25300	FBXL19	F-box and leucine rich repeat protein 19	Approved		DKFZp434K0410, Fbl19, JHDM1C, CXXC11	16p11.2	AK127701	NM_019085	CXXC	Zinc fingers CXXC-type	136
28313	TET3	tet methylcytosine dioxygenase 3	Approved		MGC22014, hCG_40738	2p13.1			CXXC	Zinc fingers CXXC-type	136
13610	KDM2B	lysine demethylase 2B	Approved	FBXL10	PCCX2, CXXC2, Fbl10, JHDM1B	12q24.31	AJ459424	NM_032590	CXXC	Zinc fingers CXXC-type	136
6916	MBD1	methyl-CpG binding domain protein 1	Approved		PCM1, CXXC3	18q21.1	Y10746	NM_015846	CXXC	Zinc fingers CXXC-type	136
24593	CXXC4	CXXC finger protein 4	Approved		IDAX	4q24		NM_025212	CXXC	Zinc fingers CXXC-type	136
26943	CXXC5	CXXC finger protein 5	Approved		HSPC195, RINF, WID	5q31.2	AK024338	NM_016463	CXXC	Zinc fingers CXXC-type	136
29484	TET1	tet methylcytosine dioxygenase 1	Approved	CXXC6	LCX, KIAA1676, bA119F7.1	10q21.3	AF430147	NM_030625	CXXC	Zinc fingers CXXC-type	136
7132	KMT2A	lysine methyltransferase 2A	Approved	MLL	TRX1, HRX, ALL-1, HTRX1, CXXC7, MLL1A	11q23.3	L04284	NM_005933	CXXC	Zinc fingers CXXC-type	136
13606	KDM2A	lysine demethylase 2A	Approved	FBXL11	KIAA1004, FBL11, LILINA, DKFZP434M1735, FBL7, FLJ00115, CXXC8, JHDM1A	11q13.2	BC047486	NM_012308	CXXC	Zinc fingers CXXC-type	136
2976	DNMT1	DNA methyltransferase 1	Approved	DNMT	MCMT, CXXC9	19p13.2	X63692	NM_001379	CXXC	Zinc fingers CXXC-type	136
17364	DBF4	DBF4 zinc finger	Approved		ASK, chif, ZDBF1, DBF4A	7q21.12	AF160876	NM_006716	ZDBF	Zinc fingers DBF-type	75
17883	DBF4B	DBF4 zinc finger B	Approved		FLJ13087, DRF1, ASKL1, chifb, ZDBF1B	17q21.31	AF465820	NM_025104	ZDBF	Zinc fingers DBF-type	75
29313	ZDBF2	zinc finger DBF-type containing 2	Approved		FLJ45338, KIAA1571, Slx9	2q33.3	AB046791	NM_020923	ZDBF	Zinc fingers DBF-type	75
17916	ZDHHC1	zinc finger DHHC-type containing 1	Approved	C16orf1	HSU90653, ZNF377	16q22.1	U90653	NM_013304	ZDHHC	Zinc fingers DHHC-type	76
19158	ZDHHC11	zinc finger DHHC-type containing 11	Approved		ZNF399, FLJ13153	5p15.33	AK023215	NM_024786	ZDHHC	Zinc fingers DHHC-type	76
32962	ZDHHC11B	zinc finger DHHC-type containing 11B	Approved			5p15.33		XM_926053	ZDHHC	Zinc fingers DHHC-type	76
19159	ZDHHC12	zinc finger DHHC-type containing 12	Approved		ZNF400, FLJ14524	9q34.11	AK027430	NM_032799	ZDHHC	Zinc fingers DHHC-type	76
18413	ZDHHC13	zinc finger DHHC-type containing 13	Approved		FLJ10852, FLJ10941, HIP14L	11p15.1	AB024495	NM_019028	ZDHHC	Zinc fingers DHHC-type	76
20341	ZDHHC14	zinc finger DHHC-type containing 14	Approved		FLJ20984, NEW1CP	6q25.3	AF542388	NM_153746	ZDHHC	Zinc fingers DHHC-type	76
20342	ZDHHC15	zinc finger DHHC-type containing 15	Approved		FLJ31812, MRX91, DHHC15	Xq13.3	AK056374	NM_144969	ZDHHC	Zinc fingers DHHC-type	76
20714	ZDHHC16	zinc finger DHHC-type containing 16	Approved		APH2	10q24.1	AF258563	NM_032327	ZDHHC	Zinc fingers DHHC-type	76
18412	ZDHHC17	zinc finger DHHC-type containing 17	Approved		HIP14, HYPH, KIAA0946	12q21.2	AB023163	NM_015336	ZDHHC	Zinc fingers DHHC-type	76
20712	ZDHHC18	zinc finger DHHC-type containing 18	Approved		DKFZp667O2416	1p36.11	AK056427	NM_032283	ZDHHC	Zinc fingers DHHC-type	76
20713	ZDHHC19	zinc finger DHHC-type containing 19	Approved		MGC33345	3q29	BC022078	NM_144637	ZDHHC	Zinc fingers DHHC-type	76
18469	ZDHHC2	zinc finger DHHC-type containing 2	Approved		ZNF372, DHHC2	8p22	AB023584	NM_016353	ZDHHC	Zinc fingers DHHC-type	76
20749	ZDHHC20	zinc finger DHHC-type containing 20	Approved		FLJ25952, DHHC20	13q12.11	AK090979	NM_153251	ZDHHC	Zinc fingers DHHC-type	76
20750	ZDHHC21	zinc finger DHHC-type containing 21	Approved		HSPC097, DNZ1, DHHC21	9p22.3	AF161360	NM_178566	ZDHHC	Zinc fingers DHHC-type	76
20106	ZDHHC22	zinc finger DHHC-type containing 22	Approved	C14orf59		14q24.3	AK095612	NM_174976	ZDHHC	Zinc fingers DHHC-type	76
28654	ZDHHC23	zinc finger DHHC-type containing 23	Approved		MGC42530	3q13.31	AK127025	NM_173570	ZDHHC	Zinc fingers DHHC-type	76
27387	ZDHHC24	zinc finger DHHC-type containing 24	Approved			11q13.2	BC005015	NM_207340	ZDHHC	Zinc fingers DHHC-type	76
18470	ZDHHC3	zinc finger DHHC-type containing 3	Approved		ZNF373, GODZ, DHHC3	3p21.31	AF247703	NM_016598	ZDHHC	Zinc fingers DHHC-type	76
18471	ZDHHC4	zinc finger DHHC-type containing 4	Approved		FLJ10479, ZNF374	7p22.1	AF201931	NM_018106	ZDHHC	Zinc fingers DHHC-type	76
18472	ZDHHC5	zinc finger DHHC-type containing 5	Approved		KIAA1748, ZNF375, DHHC5	11q12.1	AB051535	NM_015457	ZDHHC	Zinc fingers DHHC-type	76
19160	ZDHHC6	zinc finger DHHC-type containing 6	Approved		ZNF376, FLJ21952	10q25.2	AK025605	NM_022494	ZDHHC	Zinc fingers DHHC-type	76
18459	ZDHHC7	zinc finger DHHC-type containing 7	Approved		FLJ10792, ZNF370, FLJ20279, SERZ-B, SERZ1, DHHC7	16q24.1	AK000286	NM_017740	ZDHHC	Zinc fingers DHHC-type	76
18474	ZDHHC8	zinc finger DHHC-type containing 8	Approved		ZNF378, KIAA1292	22q11.21	AB033118	NM_013373	ZDHHC	Zinc fingers DHHC-type	76
18475	ZDHHC9	zinc finger DHHC-type containing 9	Approved	ZDHHC10, CXorf11	ZNF379, CGI-89, ZNF380	Xq26.1	AF151847	NM_016032	ZDHHC	Zinc fingers DHHC-type	76
13180	ZFYVE1	zinc finger FYVE-type containing 1	Approved	ZNFN2A1	DFCP1, KIAA1589, TAFF1, PPP1R172	14q24.2	AF251025	NM_021260	ZFYVE	Zinc fingers FYVE-type	81
7451	MTMR3	myotubularin related protein 3	Approved		KIAA0371, ZFYVE10, FYVE-DSP1	22q12.2	U58034	NM_021090	ZFYVE	Zinc fingers FYVE-type	81
7452	MTMR4	myotubularin related protein 4	Approved		KIAA0647, ZFYVE11	17q22	AB014547	NM_004687	ZFYVE	Zinc fingers FYVE-type	81
19760	RUFY1	RUN and FYVE domain containing 1	Approved		FLJ22251, ZFYVE12, RABIP4	5q35.3	AF361055	NM_001040451	ZFYVE	Zinc fingers FYVE-type	81
19761	RUFY2	RUN and FYVE domain containing 2	Approved		RABIP4R, FLJ10063, KIAA1537, ZFYVE13	10q21.3	AF461266	NM_017987	ZFYVE	Zinc fingers FYVE-type	81
20763	ANKFY1	ankyrin repeat and FYVE domain containing 1	Approved		ANKHZN, KIAA1255, ZFYVE14, BTBD23, RANK-5	17p13.2	AB033081	NM_016376	ZFYVE	Zinc fingers FYVE-type	81
20764	PLEKHF1	pleckstrin homology and FYVE domain containing 1	Approved		APPD, MGC4090, PHAFIN1, ZFYVE15	19q12	AF434818	NM_024310	ZFYVE	Zinc fingers FYVE-type	81
20756	ZFYVE16	zinc finger FYVE-type containing 16	Approved		KIAA0305, PPP1R69	5q14.1	AB002303	NM_014733	ZFYVE	Zinc fingers FYVE-type	81
20451	WDFY1	WD repeat and FYVE domain containing 1	Approved		KIAA1435, FENS-1, WDF1, ZFYVE17	2q36.1	AB037856	NM_020830	ZFYVE	Zinc fingers FYVE-type	81
20757	PLEKHF2	pleckstrin homology and FYVE domain containing 2	Approved		ZFYVE18, PHAFIN2, FLJ13187	8q22.1	AF434819	NM_024613	ZFYVE	Zinc fingers FYVE-type	81
20758	ZFYVE19	zinc finger FYVE-type containing 19	Approved		FLJ14840, ANCHR	15q15.1	AK027746	NM_032850	ZFYVE	Zinc fingers FYVE-type	81
3185	EEA1	early endosome antigen 1	Approved		ZFYVE2	12q22	L40157	NM_003566	ZFYVE	Zinc fingers FYVE-type	81
20759	RBSN	rabenosyn, RAB effector	Approved	ZFYVE20		3p25.1	AY009133	NM_022340	ZFYVE	Zinc fingers FYVE-type	81
20760	ZFYVE21	zinc finger FYVE-type containing 21	Approved		MGC2550, ZF21	14q32.33	AK057816	NM_024071	ZFYVE	Zinc fingers FYVE-type	81
20482	WDFY2	WD repeat and FYVE domain containing 2	Approved		ZFYVE22	13q14.3	AF411978	NM_052950	ZFYVE	Zinc fingers FYVE-type	81
19117	FGD5	FYVE, RhoGEF and PH domain containing 5	Approved		ZFYVE23, FLJ39957, FLJ00274	3p25.1	AK097276	NM_152536	ZFYVE	Zinc fingers FYVE-type	81
21740	FGD6	FYVE, RhoGEF and PH domain containing 6	Approved		ZFYVE24, FLJ11183	12q22	AB037783	NM_018351	ZFYVE	Zinc fingers FYVE-type	81
20751	WDFY3	WD repeat and FYVE domain containing 3	Approved		KIAA0993, ALFY, ZFYVE25	4q21.23	AB023210	NM_014991	ZFYVE	Zinc fingers FYVE-type	81
20761	ZFYVE26	zinc finger FYVE-type containing 26	Approved	SPG15	KIAA0321	14q24.1	AB002319	NM_015346	ZFYVE	Zinc fingers FYVE-type	81
26559	ZFYVE27	zinc finger FYVE-type containing 27	Approved		FLJ32919, SPG33	10q24.2	BC030621	NM_144588	ZFYVE	Zinc fingers FYVE-type	81
29334	ZFYVE28	zinc finger FYVE-type containing 28	Approved		KIAA1643	4p16.3	AK126692	XM_035371	ZFYVE	Zinc fingers FYVE-type	81
23785	PIKFYVE	phosphoinositide kinase, FYVE-type zinc finger containing	Approved	PIP5K3	MGC40423, KIAA0981, PIKfyve, PIP5K, p235, ZFYVE29, FAB1	2q34	AB023198	NM_015040	ZFYVE	Zinc fingers FYVE-type	81
3663	FGD1	FYVE, RhoGEF and PH domain containing 1	Approved	FGDY	ZFYVE3	Xp11.22	U11690	NM_004463	ZFYVE	Zinc fingers FYVE-type	81
30285	RUFY3	RUN and FYVE domain containing 3	Approved		RIPx, KIAA0871, Singar1, ZFYVE30	4q13.3	AF112221	NM_014961	ZFYVE	Zinc fingers FYVE-type	81
24804	RUFY4	RUN and FYVE domain containing 4	Approved		FLJ46536, ZFYVE31	2q35	AK128393	NM_198483	ZFYVE	Zinc fingers FYVE-type	81
3664	FGD2	FYVE, RhoGEF and PH domain containing 2	Approved		ZFYVE4	6p21.2	AK097230	NM_173558	ZFYVE	Zinc fingers FYVE-type	81
16027	FGD3	FYVE, RhoGEF and PH domain containing 3	Approved		FLJ00004, ZFYVE5	9q22.31	AK000004	NM_033086	ZFYVE	Zinc fingers FYVE-type	81
19125	FGD4	FYVE, RhoGEF and PH domain containing 4	Approved		FRABP, frabin, ZFYVE6, CMT4H	12p11.21	AK057294	NM_139241	ZFYVE	Zinc fingers FYVE-type	81
14673	FYCO1	FYVE and coiled-coil domain containing 1	Approved		FLJ13335, ZFYVE7	3p21.31	AJ292348	NM_024513	ZFYVE	Zinc fingers FYVE-type	81
4897	HGS	hepatocyte growth factor-regulated tyrosine kinase substrate	Approved		Hrs, ZFYVE8, Vps27	17q25.3	D84064	NM_004712	ZFYVE	Zinc fingers FYVE-type	81
6775	ZFYVE9	zinc finger FYVE-type containing 9	Approved	MADHIP	SMADIP, SARA, PPP1R173	1p32.3	AF104304	NM_007324	ZFYVE	Zinc fingers FYVE-type	81
25654	ZGRF1	zinc finger GRF-type containing 1	Approved	C4orf21	FLJ11331	4q25	BC044799	NM_018392	ZGRF	Zinc fingers GRF-type	135
17889	APEX2	apurinic/apyrimidinic endodeoxyribonuclease 2	Approved		APEXL2, APE2, XTH2, ZGRF2	Xp11.21	AB021260		ZGRF	Zinc fingers GRF-type	135
24573	NEIL3	nei like DNA glycosylase 3	Approved		FLJ10858, hFPG2, FPG2, hNEI3, ZGRF3	4q34.3	AB079071	NM_018248	ZGRF	Zinc fingers GRF-type	135
22917	ZCCHC4	zinc finger CCHC-type containing 4	Approved		HSPC052, FLJ23024, ZGRF4	4p15.2	AF161537		ZGRF	Zinc fingers GRF-type	135
30541	ERI2	ERI1 exoribonuclease family member 2	Approved	EXOD1	KIAA1504, MGC16943, ZGRF5	16p12.3	BC010503	NM_080663	ZGRF	Zinc fingers GRF-type	135
12398	TTF2	transcription termination factor 2	Approved		HuF2, ZGRF6	1p13.1	AF073771		ZGRF	Zinc fingers GRF-type	135
11992	TOP3A	DNA topoisomerase III alpha	Approved	TOP3	ZGRF7	17p11.2	U43431		ZGRF	Zinc fingers GRF-type	135
21688	ZNHIT1	zinc finger HIT-type containing 1	Approved	ZNFN4A1	CG1I, H_DJ0747G18.14	7q22.1	AF093571	NM_006349	ZNHIT	Zinc fingers HIT-type	83
1177	ZNHIT2	zinc finger HIT-type containing 2	Approved	C11orf5	FON	11q13.1		NM_014205	ZNHIT	Zinc fingers HIT-type	83
12309	ZNHIT3	zinc finger HIT-type containing 3	Approved	TRIP3		17q12	L40410	NM_004773	ZNHIT	Zinc fingers HIT-type	83
13324	INO80B	INO80 complex subunit B	Approved	HMGA1L4, ZNHIT4	HMGIYL4, PAPA-1, hIes2, PAP-1BP, IES2	2p13.1	AB054538	NM_031288	ZNHIT	Zinc fingers HIT-type	83
25360	DDX59	DEAD-box helicase 59	Approved		DKFZP564B1023, ZNHIT5	1q32.1	BC041801	NM_001031725.4	ZNHIT	Zinc fingers HIT-type	83
26089	ZNHIT6	zinc finger HIT-type containing 6	Approved	C1orf181	FLJ20729, NY-BR-75, BCD1	1p22.3	AL442074	NM_017953	ZNHIT	Zinc fingers HIT-type	83
29377	ZMAT1	zinc finger matrin-type 1	Approved		KIAA1789	Xq22.1	Z69304		ZMAT	Zinc fingers matrin-type	84
26433	ZMAT2	zinc finger matrin-type 2	Approved		FLJ31121, hSNU23, Snu23	5q31.3	AK055683	NM_144723	ZMAT	Zinc fingers matrin-type	84
29983	ZMAT3	zinc finger matrin-type 3	Approved		WIG1, MGC10613, FLJ12296, WIG-1, PAG608	3q26.32	AK122768	NM_152240	ZMAT	Zinc fingers matrin-type	84
25844	ZMAT4	zinc finger matrin-type 4	Approved		FLJ13842	8p11.21	AK023904	NM_024645	ZMAT	Zinc fingers matrin-type	84
28046	ZMAT5	zinc finger matrin-type 5	Approved	ZC3H19	SNRNP20	22q12.2		NM_019103	ZMAT	Zinc fingers matrin-type	84
16493	ZMIZ1	zinc finger MIZ-type containing 1	Approved	RAI17	RP11-519K18.1, KIAA1224, FLJ13541, hZIMP10, Zimp10, MIZ	10q22.3	AB033050	NM_020338	ZMIZ	Zinc fingers MIZ-type	85
22229	ZMIZ2	zinc finger MIZ-type containing 2	Approved		KIAA1886, hZIMP7, ZIMP7, DKFZp761I2123, NET27	7p13	AK090415	NM_031449	ZMIZ	Zinc fingers MIZ-type	85
2752	PIAS1	protein inhibitor of activated STAT 1	Approved	DDXBP1	GBP, GU/RH-II, ZMIZ3	15q23	AF077951		ZMIZ	Zinc fingers MIZ-type	85
17311	PIAS2	protein inhibitor of activated STAT 2	Approved		PIASX-BETA, miz, PIASX-ALPHA, ZMIZ4, ARIP3	18q21.1	AF077953	NM_004671	ZMIZ	Zinc fingers MIZ-type	85
16861	PIAS3	protein inhibitor of activated STAT 3	Approved		FLJ14651, ZMIZ5	1q21.1	AB021868	NM_006099	ZMIZ	Zinc fingers MIZ-type	85
17002	PIAS4	protein inhibitor of activated STAT 4	Approved		Piasg, PIASY, FLJ12419, ZMIZ6	19p13.3	AF077952	NM_015897	ZMIZ	Zinc fingers MIZ-type	85
26513	NSMCE2	NSE2 (MMS21) homolog, SMC5-SMC6 complex SUMO ligase	Approved	C8orf36	FLJ32440, MMS21, NSE2, ZMIZ7	8q24.13	AK057002	NM_173685	ZMIZ	Zinc fingers MIZ-type	85
26253	ZMYM1	zinc finger MYM-type containing 1	Approved		FLJ23151, MYM	1p34.3	AK096206	NM_024772	ZMYM	Zinc fingers MYM-type	86
12989	ZMYM2	zinc finger MYM-type containing 2	Approved	ZNF198	RAMP, FIM, MYM	13q12.11	AF012126	NM_003453	ZMYM	Zinc fingers MYM-type	86
13054	ZMYM3	zinc finger MYM-type containing 3	Approved	ZNF261	ZNF198L2, DXS6673E, KIAA0385, MYM	Xq13.1	AB002383	NM_201599	ZMYM	Zinc fingers MYM-type	86
13055	ZMYM4	zinc finger MYM-type containing 4	Approved	ZNF262	KIAA0425, ZNF198L3, MYM	1p34.3	AB007885	NM_005095	ZMYM	Zinc fingers MYM-type	86
13029	ZMYM5	zinc finger MYM-type containing 5	Approved	ZNF237	ZNF198L1, MYM	13q12.11	AF161535	NM_014242	ZMYM	Zinc fingers MYM-type	86
13050	ZMYM6	zinc finger MYM-type containing 6	Approved	ZNF258	ZNF198L4, MYM, Buster2, ZBED7	1p34.3	AF055470	NM_007167	ZMYM	Zinc fingers MYM-type	86
15513	SMYD3	SET and MYND domain containing 3	Approved	ZNFN3A1, ZMYND1	KMT3E	1q44	AK023594	NM_022743	ZMYND	Zinc fingers MYND-type	87
19412	ZMYND10	zinc finger MYND-type containing 10	Approved		BLU, CILD22, DNAAF7	3p21.31	U70824	NM_015896	ZMYND	Zinc fingers MYND-type	87
16966	ZMYND11	zinc finger MYND-type containing 11	Approved		BS69	10p15.3	X86098	NM_006624	ZMYND	Zinc fingers MYND-type	87
21192	ZMYND12	zinc finger MYND-type containing 12	Approved		DKFZp434N2435	1p34.2	AK057384	NM_032257	ZMYND	Zinc fingers MYND-type	87
20987	ANKMY1	ankyrin repeat and MYND domain containing 1	Approved		FLJ20499, ZMYND13	2q37.3	AB034636	NM_017844	ZMYND	Zinc fingers MYND-type	87
20982	SMYD2	SET and MYND domain containing 2	Approved		HSKM-B, ZMYND14, KMT3C	1q32.3	AF226053	NM_020197	ZMYND	Zinc fingers MYND-type	87
20997	ZMYND15	zinc finger MYND-type containing 15	Approved		DKFZp434N127	17p13.2	AL136893	NM_032265	ZMYND	Zinc fingers MYND-type	87
21000	MSS51	MSS51 mitochondrial translational activator	Approved	ZMYND17	FLJ39565	10q22.2	AK096884	NM_178451	ZMYND	Zinc fingers MYND-type	87
21146	ZMYND19	zinc finger MYND-type containing 19	Approved		MIZIP	9q34.3	BC012948	NM_138462	ZMYND	Zinc fingers MYND-type	87
1535	RUNX1T1	RUNX1 translocation partner 1	Approved	AML1T1, CBFA2T1	CDR, ETO, MTG8, ZMYND2	8q21.3	D43638	NM_004349, NM_175635	ZMYND	Zinc fingers MYND-type	87
25370	ANKMY2	ankyrin repeat and MYND domain containing 2	Approved		DKFZP564O043, ZMYND20	7p21.1	AK001740	NM_020319	ZMYND	Zinc fingers MYND-type	87
21067	SMYD4	SET and MYND domain containing 4	Approved		KIAA1936, ZMYND21	17p13.3	AB067523	XM_056082	ZMYND	Zinc fingers MYND-type	87
20986	SMYD1	SET and MYND domain containing 1	Approved		BOP, ZMYND22, KMT3D	2p11.2	AF086123	XM_097915	ZMYND	Zinc fingers MYND-type	87
16258	SMYD5	SMYD family member 5	Approved	RAI15	RRG1, NN8-4AG, ZMYND23	2p13.2	U50383	NM_006062	ZMYND	Zinc fingers MYND-type	87
1536	CBFA2T2	CBFA2/RUNX1 translocation partner 2	Approved		MTGR1, ZMYND3	20q11.21-q11.22	AF052210	NM_001032999	ZMYND	Zinc fingers MYND-type	87
1537	CBFA2T3	CBFA2/RUNX1 translocation partner 3	Approved		MTGR2, ZMYND4, MTG16, RUNX1T3, ETO2	16q24.3	AF052213	NM_005187	ZMYND	Zinc fingers MYND-type	87
14677	DEAF1	DEAF1 transcription factor	Approved		NUDR, SPN, ZMYND5	11p15.5	AF049460	NM_021008	ZMYND	Zinc fingers MYND-type	87
1232	EGLN1	egl-9 family hypoxia inducible factor 1	Approved	C1orf12	SM-20, PHD2, ZMYND6, HIFPH2	1q42.2	AJ310543	NM_022051	ZMYND	Zinc fingers MYND-type	87
8762	PDCD2	programmed cell death 2	Approved		ZMYND7, RP8	6q27	AJ420535	NM_002598	ZMYND	Zinc fingers MYND-type	87
9397	ZMYND8	zinc finger MYND-type containing 8	Approved	PRKCBP1	RACK7	20q13.12	U48251	NM_183047	ZMYND	Zinc fingers MYND-type	87
12617	USP19	ubiquitin specific peptidase 19	Approved		KIAA0891, ZMYND9	3p21.31	AB020698	NM_006677	ZMYND	Zinc fingers MYND-type	87
6600	LIG3	DNA ligase 3	Approved	LIG2	LIG3alpha	17q12		NM_013975		Zinc fingers PARP-type	94
270	PARP1	poly(ADP-ribose) polymerase 1	Approved	PPOL, ADPRT	PARP	1q42.12	BC037545	NM_001618		Zinc fingers PARP-type	94
11182	CAPN15	calpain 15	Approved	SOLH		16p13.3	U85647	NM_005632	ZRANB	Zinc fingers RANBP2-type	89
3508	EWSR1	EWS RNA binding protein 1	Approved		EWS	22q12.2		NM_005243	ZRANB	Zinc fingers RANBP2-type	89
4010	FUS	FUS RNA binding protein	Approved	ALS6	TLS, FUS1, hnRNP-P2, HNRNPP2	16p11.2	AF071213	NM_004960	ZRANB	Zinc fingers RANBP2-type	89
6973	MDM2	MDM2 proto-oncogene	Approved		HDM2, MGC5370	12q15		NM_006880	ZRANB	Zinc fingers RANBP2-type	89
24573	NEIL3	nei like DNA glycosylase 3	Approved		FLJ10858, hFPG2, FPG2, hNEI3, ZGRF3	4q34.3	AB079071	NM_018248	ZRANB	Zinc fingers RANBP2-type	89
8062	NUP153	nucleoporin 153	Approved		HNUP153	6p22.3	Z25535		ZRANB	Zinc fingers RANBP2-type	89
9848	RANBP2	RAN binding protein 2	Approved	ANE1	NUP358, ADANE	2q13	D42063	NM_006267	ZRANB	Zinc fingers RANBP2-type	89
9902	RBM5	RNA binding motif protein 5	Approved		LUCA15, LUCA-15, H37	3p21.31	U23946	NM_005778	ZRANB	Zinc fingers RANBP2-type	89
16031	RNF31	ring finger protein 31	Approved		ZIBRA, FLJ10111, FLJ23501, HOIP, Paul	14q12	AK000973	NM_017999	ZRANB	Zinc fingers RANBP2-type	89
10480	RYBP	RING1 and YY1 binding protein	Approved		YEAF1, AAP1, DEDAF	3p13	AF179286	NM_012234	ZRANB	Zinc fingers RANBP2-type	89
25321	SHARPIN	SHANK associated RH domain interactor	Approved		DKFZP434N1923, SIPL1	8q24.3	AL136816	NM_030974	ZRANB	Zinc fingers RANBP2-type	89
17075	TAB2	TGF-beta activated kinase 1 (MAP3K7) binding protein 2	Approved	MAP3K7IP2	KIAA0733	6q25.1	AF241230		ZRANB	Zinc fingers RANBP2-type	89
30681	TAB3	TGF-beta activated kinase 1 (MAP3K7) binding protein 3	Approved	MAP3K7IP3		Xp21.2	AY331591	NM_152787	ZRANB	Zinc fingers RANBP2-type	89
11547	TAF15	TATA-box binding protein associated factor 15	Approved	TAF2N	hTAFII68, RBP56, Npl3	17q12	U51334	NM_139215	ZRANB	Zinc fingers RANBP2-type	89
11735	TEX13A	testis expressed 13A	Approved			Xq22.3	AF285597	NM_031274	ZRANB	Zinc fingers RANBP2-type	89
17363	YAF2	YY1 associated factor 2	Approved			12q12	U72209		ZRANB	Zinc fingers RANBP2-type	89
18224	ZRANB1	zinc finger RANBP2-type containing 1	Approved		TRABID	10q26.13	AJ252060	NM_017580	ZRANB	Zinc fingers RANBP2-type	89
13058	ZRANB2	zinc finger RANBP2-type containing 2	Approved	ZNF265	ZIS, ZIS1, ZIS2	1p31.1	AF065391	NM_203350	ZRANB	Zinc fingers RANBP2-type	89
25249	ZRANB3	zinc finger RANBP2-type containing 3	Approved		DKFZP434B1727	2q21.3	AL136824	NM_032143	ZRANB	Zinc fingers RANBP2-type	89
15864	RBCK1	RANBP2-type and C3HC4-type zinc finger containing 1	Approved	C20orf18	RBCK2, XAP4, RNF54, ZRANB4, UBCE7IP3, HOIL1	20p13	U67322	NM_031229	ZRANB	Zinc fingers RANBP2-type	89
9896	RBM10	RNA binding motif protein 10	Approved		DXS8237E, KIAA0122, GPATC9, ZRANB5, GPATCH9, S1-1	Xp11.3	U35373	NM_005676	ZRANB	Zinc fingers RANBP2-type	89
6848	MAP3K1	mitogen-activated protein kinase kinase kinase 1	Approved	MEKK1	MEKK, MAPKKK1	5q11.2	U29671, AF042838	XM_042066	ZSWIM	Zinc fingers SWIM-type	90
16155	ZSWIM1	zinc finger SWIM-type containing 1	Approved	C20orf162	dJ337O18.5	20q13.12	AL008726	NM_080603	ZSWIM	Zinc fingers SWIM-type	90
30990	ZSWIM2	zinc finger SWIM-type containing 2	Approved		MGC33890, ZZZ2, MEX	2q32.1	AK128006	NM_182521	ZSWIM	Zinc fingers SWIM-type	90
16157	ZSWIM3	zinc finger SWIM-type containing 3	Approved	C20orf164	dJ337O18.7, PPP1R174	20q13.12	AL008726	NM_080752	ZSWIM	Zinc fingers SWIM-type	90
25704	ZSWIM4	zinc finger SWIM-type containing 4	Approved		FLJ12221	19p13.13	AK022283	XM_031342	ZSWIM	Zinc fingers SWIM-type	90
29299	ZSWIM5	zinc finger SWIM-type containing 5	Approved		KIAA1511	1p34.1	AB040944	XM_046581	ZSWIM	Zinc fingers SWIM-type	90
29316	ZSWIM6	zinc finger SWIM-type containing 6	Approved		KIAA1577	5q12.1	BC039438	NM_020928	ZSWIM	Zinc fingers SWIM-type	90
26993	ZSWIM7	zinc finger SWIM-type containing 7	Approved		SWS1	17p12	AK093384	NM_001042697	ZSWIM	Zinc fingers SWIM-type	90
23528	ZSWIM8	zinc finger SWIM-type containing 8	Approved	KIAA0913	4832404P21Rik	10q22.2	BC151206, BC040726	NM_001242487	ZSWIM	Zinc fingers SWIM-type	90
34495	ZSWIM9	zinc finger SWIM-type containing 9	Approved	C19orf68	LOC374920	19q13.33	BC043386	NM_199341	ZSWIM	Zinc fingers SWIM-type	90
2348	CREBBP	CREB binding protein	Approved	RSTS	RTS, CBP, KAT3A	16p13.3	U85962	NM_004380	ZZZ	Zinc fingers ZZ-type	91
2928	DMD	dystrophin	Approved	MRX85	BMD, DXS142, DXS164, DXS206, DXS230, DXS239, DXS268, DXS269, DXS270, DXS272	Xp21.2-p21.1	AF047505	NM_004006	ZZZ	Zinc fingers ZZ-type	91
3032	DRP2	dystrophin related protein 2	Approved			Xq22.1	U43519	NM_001939	ZZZ	Zinc fingers ZZ-type	91
3057	DTNA	dystrobrevin alpha	Approved		D18S892E, DTN, DTN-1, DTN-2, DTN-3, DRP3	18q12.1	U84540	NM_001390	ZZZ	Zinc fingers ZZ-type	91
3058	DTNB	dystrobrevin beta	Approved			2p23.3	AF022728	NM_033147	ZZZ	Zinc fingers ZZ-type	91
23279	DYTN	dystrotelin	Approved			2q33.3	ABF55377		ZZZ	Zinc fingers ZZ-type	91
3373	EP300	E1A binding protein p300	Approved		p300, KAT3B	22q13.2	U01877	NM_001429	ZZZ	Zinc fingers ZZ-type	91
4868	HERC2	HECT and RLD domain containing E3 ubiquitin protein ligase 2	Approved		jdf2, p528, D15F37S1	15q13.1	AF071172	NM_004667	ZZZ	Zinc fingers ZZ-type	91
6746	NBR1	NBR1, autophagy cargo receptor	Approved	M17S2	CA125, KIAA0049, 1A1-3B	17q21.31	X76952	NM_005899	ZZZ	Zinc fingers ZZ-type	91
11280	SQSTM1	sequestosome 1	Approved	PDB3, OSIL	p62, p60, p62B, A170	5q35.3	U46751		ZZZ	Zinc fingers ZZ-type	91
30781	TADA2B	transcriptional adaptor 2B	Approved		MGC21874	4p16.1	AK026299	NM_152293	ZZZ	Zinc fingers ZZ-type	91
12635	UTRN	utrophin	Approved	DMDL	DRP, DRP1	6q24.2	AK023675		ZZZ	Zinc fingers ZZ-type	91
20589	KCMF1	potassium channel modulatory factor 1	Approved		DEBT91, PCMF, DKFZP434L1021, ZZZ1	2p11.2	AF155652	NM_020122	ZZZ	Zinc fingers ZZ-type	91
30990	ZSWIM2	zinc finger SWIM-type containing 2	Approved		MGC33890, ZZZ2, MEX	2q32.1	AK128006	NM_182521	ZZZ	Zinc fingers ZZ-type	91
24523	ZZZ3	zinc finger ZZ-type containing 3	Approved		DKFZP564I052, ATAC1	1p31.1	AL080063	NM_015534	ZZZ	Zinc fingers ZZ-type	91
29027	ZZEF1	zinc finger ZZ-type and EF-hand domain containing 1	Approved		KIAA0399, ZZZ4, FLJ10821	17p13.2	BC035319	NM_015113	ZZZ	Zinc fingers ZZ-type	91
30577	MIB2	mindbomb E3 ubiquitin protein ligase 2	Approved	ZZANK1	skeletrophin, ZZZ5, FLJ39787	1p36.33	AK097106	NM_080875	ZZZ	Zinc fingers ZZ-type	91
21086	MIB1	mindbomb E3 ubiquitin protein ligase 1	Approved		DIP-1, MIB, KIAA1323, ZZANK2, ZZZ6	18q11.2	AB037744	NM_020774	ZZZ	Zinc fingers ZZ-type	91
6679	LPP	LIM domain containing preferred translocation partner in lipoma	Approved			3q27.3-q28	AL833171	NM_005578		Zyxin family	1402
12311	TRIP6	thyroid hormone receptor interactor 6	Approved		ZRP-1, OIP1, MGC10556, MGC10558, MGC29959, MGC3837, MGC4423	7q22.1	L40374, AF000974	NM_003302		Zyxin family	1402
13200	ZYX	zyxin	Approved			7q34	X95735	NM_003461		Zyxin family	1402

## Sheet: Table S3
Table S3 The mean methylation status of the 5 genomic regions in replication cohort 1
Genomic	Gene	McaMc	McoMc	P valued	FDR	OR	95% CIe	Sensf	Specf	AUCf
Regiona
6:152129591-152129791	ESR1	0.36	0.07	1.00 × 10-23	6.10 × 10-23	7.15	5.04 - 9.83	0.87	0.88	0.93
19:58951599-58951728	ZNF132	0.36	0.04	1.90 × 10-22	5.60 × 10-22	9.13	6.10 - 13.10	0.83	0.98	0.91
19:44952604-44952808	ZNF229	0.32	0.11	6.30 × 10-17	6.30 × 10-17	6.34	4.57 - 8.49	0.69	0.96	0.85
19:56879613-56879735	ZNF542	0.43	0.14	1.10 × 10-20	1.60 × 10-20	5.5	4.03 - 7.30	0.79	0.94	0.9
19:53758048-53758164	ZNF677	0.51	0.25	5.90 × 10-18	7.10 × 10-18	4.51	3.31 - 5.94	0.69	0.94	0.87
17:75369456-75369630	SEPT-9	0.46	0.1	1.10 × 10-21	2.20 × 10-21	4.46	3.30 - 5.86	0.86	0.87	0.91
aGenomic region represents the genomic coverage of the reads with targeted bisulfite sequencing, and the genomic coordinates shown here is based on the hg19 version of the genome. bNo.CpG sites represents the number of the CpG sites in each region. cMcaM represents the mean methylation percentage of the cases in each region, which consisting of several CpG sites, while the McoM represents the mea…

## Sheet: Table S4
Table S4 The methylation status of the 5 genomic regions in Young and Old samples of replication cohort 1
Subgroup	Gene	Pos	McaM	McoM	Pvalue	FDR	OR	CI.upper	CI.lower	Logistic.P	Sens	Spec	AUC
Young	ESR1	6:152129591-152129791	0.34	0.055	3.8e-22	9.4e-22	7.67	10.8	5.27	6.2e-08	0.82	0.88	0.91
	ZNF132	19:58951599-58951728	0.32	0.025	5e-23	2.5e-22	13.3	19.9	8.56	3.3e-06	0.84	0.96	0.92
	ZNF229	19:44952604-44952808	0.33	0.086	4e-16	4e-16	7.47	10.5	5.12	6.2e-08	0.73	0.93	0.85
	ZNF542	19:56879613-56879735	0.4	0.11	2.8e-17	4.6e-17	4.86	6.56	3.48	1.3e-09	0.77	0.93	0.86
	ZNF677	19:53758048-53758164	0.49	0.22	4.4e-17	5.5e-17	4.54	6.04	3.3	3e-10	0.76	0.91	0.86
Old	ESR1	6:152129591-152129791	0.43	0.084	5.3e-25	1.3e-24	5.5	7.34	4.03	1.1e-10	0.84	0.94	0.92
	ZNF132	19:58951599-58951728	0.44	0.048	6.3e-28	3.2e-27	7.28	10.3	5.02	5.7e-08	0.9	0.96	0.95
	ZNF229	19:44952604-44952808	0.41	0.139	1.7e-18	1.7e-18	4.46	5.95	3.22	1.6e-10	0.78	0.9	0.86
	ZNF542	19:56879613-56879735	0.49	0.165	1.6e-21	2.6e-21	4.46	5.87	3.31	1.8e-11	0.77	0.96	0.89
	ZNF677	19:53758048-53758164	0.58	0.3	5.6e-19	7e-19	3.76	4.92	2.78	1.8e-11	0.73	0.89	0.86

## Sheet: Table S5
Table S5 The methylation status of the 5 genomic regions in Male and Female samples of replication cohort 1
Subgroup	Gene	Pos	McaM	McoM	Pvalue	FDR	OR	CI.upper	CI.lower	Logistic.P	Sens	Spec	AUC
Male	ESR1	6:152129591-152129791	0.36	0.065	1.7e-29	4.2e-29	6.47	8.42	4.85	2e-12	0.74	0.97	0.91
	ZNF132	19:58951599-58951728	0.36	0.033	1.8e-32	9e-32	11.6	15.7	8.29	8.6e-10	0.85	0.96	0.93
	ZNF229	19:44952604-44952808	0.35	0.107	8.7e-22	8.7e-22	5.74	7.47	4.27	2.4e-12	0.68	0.94	0.84
	ZNF542	19:56879613-56879735	0.42	0.131	1.9e-24	3.2e-24	4.64	5.94	3.54	8.5e-14	0.74	0.91	0.87
	ZNF677	19:53758048-53758164	0.53	0.258	1e-22	1.3e-22	4.12	5.26	3.15	7e-14	0.85	0.75	0.85
Female	ESR1	6:152129591-152129791	0.44	0.079	7.2e-17	1.8e-16	5.23	7.56	3.52	3.4e-07	0.84	0.97	0.92
	ZNF132	19:58951599-58951728	0.44	0.046	5.5e-17	1.8e-16	5.8	8.68	3.77	2.4e-06	0.81	0.98	0.93
	ZNF229	19:44952604-44952808	0.4	0.126	1.9e-11	1.9e-11	4	5.7	2.65	3.4e-07	0.78	0.9	0.84
	ZNF542	19:56879613-56879735	0.49	0.154	9.6e-14	1.6e-13	3.92	5.48	2.68	7.7e-08	0.84	0.9	0.88
	ZNF677	19:53758048-53758164	0.56	0.27	4.8e-12	6e-12	3.32	4.59	2.26	7.7e-08	0.76	0.92	0.85

## Sheet: Table S6
Table S6 The methylation status of the 5 genomic regions in Early and Late samples of replication cohort 1
Subgroup	Gene	Pos	McaM	McoM	Pvalue	FDR	OR	CI.upper	CI.lower	Logistic.P	Sens	Spec	AUC
Early	ESR1	6:152129591-152129791	0.39	0.074	4.6e-22	1.1e-21	6.58	9.02	4.63	5.5e-09	0.8	0.96	0.91
	ZNF132	19:58951599-58951728	0.4	0.036	1.8e-23	8.8e-23	9.3	13.8	5.97	3.5e-06	0.81	0.98	0.92
	ZNF229	19:44952604-44952808	0.39	0.114	2.6e-16	2.6e-16	4.81	6.58	3.38	5.2e-09	0.69	0.95	0.85
	ZNF542	19:56879613-56879735	0.46	0.141	3.6e-20	6e-20	5.03	6.71	3.66	2.2e-10	0.77	0.98	0.89
	ZNF677	19:53758048-53758164	0.55	0.262	7.1e-17	8.9e-17	3.73	4.93	2.73	1.2e-10	0.68	0.95	0.85
Late	ESR1	6:152129591-152129791	0.38	0.057	4.6e-20	1.1e-19	7.07	10.3	4.7	6.8e-07	0.86	0.91	0.92
	ZNF132	19:58951599-58951728	0.36	0.031	9.8e-21	4.9e-20	13.2	19.2	8.69	6.8e-07	0.88	0.94	0.93
	ZNF229	19:44952604-44952808	0.34	0.103	3e-14	3e-14	6.36	8.82	4.38	2.8e-08	0.67	0.97	0.85
	ZNF542	19:56879613-56879735	0.42	0.131	7.1e-15	1.2e-14	4.19	5.77	2.92	1.7e-08	0.7	0.94	0.86
	ZNF677	19:53758048-53758164	0.52	0.254	1.3e-14	1.6e-14	4.07	5.52	2.87	6e-09	0.75	0.87	0.85

## Sheet: Table S7
Table S7 The methylation status of the 5 genomic regions in Colon and Rectum samples of replication cohort 1
Subgroup	Gene	Pos	McaM	McoM	Pvalue	FDR	OR	CI.upper	CI.lower	Logistic.P	Sens	Spec	AUC
Colon	ESR1	6:152129591-152129791	0.38	0.062	9.4e-25	1.6e-24	6.69	9.03	4.83	4.8e-10	0.77	0.95	0.9
	ZNF132	19:58951599-58951728	0.38	0.029	1.4e-30	7.1e-30	15.9	22.3	10.9	4.3e-08	0.83	0.98	0.94
	ZNF229	19:44952604-44952808	0.39	0.11	1.2e-23	1.5e-23	6.09	8.08	4.46	5.7e-11	0.76	0.92	0.89
	ZNF542	19:56879613-56879735	0.46	0.134	8.2e-25	1.6e-24	5.06	6.6	3.79	3.2e-12	0.72	0.96	0.9
	ZNF677	19:53758048-53758164	0.55	0.259	1.3e-21	1.3e-21	4.32	5.59	3.24	2.4e-12	0.74	0.91	0.87
Rectum	ESR1	6:152129591-152129791	0.41	0.081	3.1e-21	1.6e-20	5.48	7.52	3.87	5.5e-09	0.82	0.95	0.93
	ZNF132	19:58951599-58951728	0.39	0.048	1.3e-18	3.3e-18	5.35	7.76	3.59	3.9e-07	0.84	0.94	0.9
	ZNF229	19:44952604-44952808	0.33	0.118	7.3e-10	7.3e-10	3.87	5.45	2.58	1.2e-07	0.66	0.93	0.78
	ZNF542	19:56879613-56879735	0.42	0.145	5.5e-13	9.2e-13	3.59	4.89	2.52	5.3e-09	0.8	0.93	0.83
	ZNF677	19:53758048-53758164	0.53	0.266	1e-12	1.3e-12	3.23	4.36	2.27	5e-09	0.74	0.88	0.82

## Sheet: Table S8
Table S8 The mean methylation status of the 5 genomic regions in the KRAS+ and KRAS- samples of replication cohort 1
	Genomic	Gene	McaMb	McoMc	P valued	FDR	OR	95% CIe	Sensf	Specf	AUCf
	Regiona
KRAS+	6:152129591-152129791	ESR1	0.46	0.06	1.70 × 10-14	5.00 × 10-14	21.8	11.00 - 43.50	0.98	1	1
	19:58951599-58951728	ZNF132	0.48	0.04	2.80 × 10-14	5.00 × 10-14	28.7	13.20 - 28.70	0.98	1	0.99
	19:44952604-44952808	ZNF229	0.41	0.11	1.30 × 10-13	1.90 × 10-13	14.4	8.59 - 23.70	0.98	0.89	0.98
	19:56879613-56879735	ZNF542	0.55	0.13	1.30 × 10-14	5.00 × 10-14	62.6	20.80 - 62.60	0.98	1	1
	19:53758048-53758164	ZNF677	0.59	0.26	2.10 × 10-13	2.50 × 10-13	12.3	7.12 - 20.40	0.86	0.97	0.98
	17:75369456-75369630	SEPT-9	0.55	0.08	3.70 × 10-13	3.70 × 10-13	7.86	4.74 - 12.90	0.91	0.97	0.97
KRAS-	6:152129591-152129791	ESR1	0.28	0.07	1.10 × 10-9	6.60 × 10-9	6.18	3.48 - 9.83	0.76	0.87	0.86
	19:58951599-58951728	ZNF132	0.25	0.04	4.60 × 10-9	1.40 × 10-8	7.32	3.96 - 12.30	0.7	0.98	0.85
	19:44952604-44952808	ZNF229	0.25	0.11	4.90 × 10-5	4.90 × 10-5	4.37	2.39 - 6.88	0.52	0.96	0.74
	19:56879613-56879735	ZNF542	0.33	0.13	1.90 × 10-7	2.90 × 10-7	4.31	2.56 - 6.49	0.56	0.98	0.81
	19:53758048-53758164	ZNF677	0.44	0.24	1.60 × 10-6	1.90 × 10-6	3.3	1.93 - 5.00	0.72	0.82	0.79
	17:75369456-75369630	SEPT-9	0.39	0.11	7.50 × 10-9	1.50 × 10-8	3.77	2.34 - 5.56	0.82	0.8	0.84
aGenomic region represents the genomic coverage of the reads with targeted bisulfite sequencing, and the genomic coordinates shown here is based on the hg19 version of the genome. bMcaM represents the mean methylation percentage of the cases in each region, which consisting of several CpG sites, while the McoMc represents the mean methylation percentage of the controls in each region. dP value is…

## Sheet: Table S9
Table S9 The differential diagnostic abilties of the ZFGs for CRC in subgroups of replication cohort 1
Factor	Gene	Type	TP + TNa	FP + FNb	Pvaluec
Age	ESR1	Old	87	11	0.8244
		Young	78	11
	ZNF132	Old	92	6	0.2023
		Young	78	11
	ZNF229	Old	84	14	0.4334
		Young	72	17
	ZNF542	Old	87	11	0.6622
		Young	77	12
	ZNF677	Old	82	16	1
		Young	75	14
Gender	ESR1	Male	112	17	0.3162
		Female	54	4
	ZNF132	Male	116	13	1
		Female	53	5
	ZNF229	Male	102	27	0.1586
		Female	51	7
	ZNF542	Male	107	22	0.07051
		Female	54	4
	ZNF677	Male	108	21	0.3705
		Female	52	6
Stage	ESR1	Early	85	11	1
		Late	80	11
	ZNF132	Early	87	9	1
		Late	83	8
	ZNF229	Early	78	18	0.7057
		Late	76	15
	ZNF542	Early	86	10	0.3834
		Late	77	14
	ZNF677	Early	79	17	0.8484
		Late	76	15
Tumor Location	ESR1	Colon	90	11	0.6559
		Rectum	74	12
	ZNF132	Colon	93	8	0.4598
		Rectum	76	10
	ZNF229	Colon	87	14	0.1277
		Rectum	66	20
	ZNF542	Colon	89	12	1
		Rectum	76	10
	ZNF677	Colon	84	17	1
		Rectum	71	15
Mutation	ESR1	KRAS+	80	1	0.0001127
		KRAS-	77	18
	ZNF132	KRAS+	80	1	0.0004605
		KRAS-	79	16
	ZNF229	KRAS+	76	5	0.0002553
		KRAS-	69	26
	ZNF542	KRAS+	80	1	2.974e-06
		KRAS-	72	23
	ZNF677	KRAS+	74	7	0.01355
		KRAS-	73	22
aTP represents the number of true positive samples, and TF represents the number of true negative samples. bFP represents the number of false positive samples, and FN represents the number of false negative. cThe pvalue was calculated using the fisher exact test.

## Sheet: Table S10
Table S10 The methylation status of the 5 genomic regions in the KRAS mutation and No mutation subgroup in TCGA
	Gene	Chr	Pos	McaM	McoM	Pvalue	FDR	OR	CI.upper	CI.lower	Logistic.P	Sens	Spec	AUC
KRAS mutant	ESR1	6	6:152128865-152129791	0.52	0.16	5.3e-11	6.6e-11	11.2	18.2	6.97	0.000102	0.96	1	0.99
	ZNF132	19	19:58951602-58951885	0.55	0.11	4.6e-11	6.6e-11	10.1	17.4	5.72	0.000838	0.96	1	0.99
	ZNF229	19	19:44952618-44952808	0.54	0.17	3.4e-10	3.4e-10	6.84	10.4	4.46	1.7e-05	0.92	1	0.96
	ZNF542	19	19:56879554-56879933	0.61	0.13	1.4e-11	6.6e-11	20.3	53.1	8.83	0.054	0.99	1	1
	ZNF677	19	19:53757677-53758297	0.62	0.24	2.7e-11	6.6e-11	11.3	18.6	7.04	0.000102	0.95	1	0.99
KRAS wild	ESR1	6	6:152128865-152129791	0.5	0.2	5.2e-10	2.6e-09	8.44	12.7	5.47	2.6e-06	0.93	1	0.97
	ZNF132	19	19:58951602-58951885	0.52	0.15	1.6e-09	2.8e-09	5.51	8.2	3.61	1.6e-06	0.88	1	0.95
	ZNF229	19	19:44952618-44952808	0.51	0.24	1.3e-08	1.3e-08	4.47	6.41	2.89	7e-07	0.82	1	0.93
	ZNF542	19	19:56879554-56879933	0.57	0.22	1.7e-09	2.8e-09	4.02	5.63	2.71	2e-07	0.92	1	0.95
	ZNF677	19	19:53757677-53758297	0.59	0.31	3.7e-09	4.6e-09	4.61	6.61	3	7e-07	0.81	1	0.94

[truncated: 10 more sheets: Table S11, Table S12, Table S13, Table S14, Table S15, Table S16, Table S17, Table S18, Table 19, Table 20]
